# Supplementary material for: 2-Amino-4-methyl­pyridinium 2-carb­oxy­benzoate
Source: Acta Crystallogr Sect E Struct Rep Online. 2010 Jul 7;66(Pt 8):o1932. doi: 10.1107/S1600536810025900 (PMC3007269; doi:10.1107/S1600536810025900)
Supplement: Supplementary file 2 [file e-66-o1932-Isup2.hkl]

# 
# h,k,l, Fc-squared, Fo-squared, sigma(Fo-squared) and status flag 
# 
data_I
_shelx_title ' h63am in P2(1)/c (100K)' 
_shelx_refln_list_code          4 
_shelx_F_calc_maximum      150.06 
_exptl_crystal_F_000       576.00 
_reflns_d_resolution_high  0.7037 
 
loop_ 
 _symmetry_equiv_pos_as_xyz 
 'x, y, z' 
 '-x, y+1/2, -z+1/2' 
 '-x, -y, -z' 
 'x, -y-1/2, z-1/2' 
 
_cell_length_a    13.0558 
_cell_length_b     6.9182 
_cell_length_c    14.2575 
_cell_angle_alpha  90.000 
_cell_angle_beta   90.218 
_cell_angle_gamma  90.000 
 
_shelx_F_squared_multiplier     1.000 
 
loop_ 
 _refln_index_h 
 _refln_index_k 
 _refln_index_l 
 _refln_F_squared_calc 
 _refln_F_squared_meas 
 _refln_F_squared_sigma 
 _refln_observed_status 
   2   0   0     7553.86     6967.81    205.57 o 
   3   0   0     1679.99     1547.74     21.19 o 
   4   0   0     3614.41     3537.64     52.85 o 
   5   0   0     6504.80     6581.69     79.63 o 
   6   0   0     2066.80     2276.61     28.59 o 
   7   0   0     2876.40     3055.88     41.54 o 
   8   0   0       43.13       44.39      3.51 o 
   9   0   0     1095.99     1043.55     16.86 o 
  10   0   0      480.18      494.08      8.97 o 
  11   0   0       18.81        8.49      2.35 o 
  12   0   0      350.00      321.04     11.87 o 
  13   0   0      906.04      802.67     24.98 o 
  14   0   0       52.32       68.60      6.30 o 
  15   0   0       63.65       68.02      5.48 o 
  16   0   0       98.43       99.42      6.79 o 
  17   0   0       18.19       17.74      4.61 o 
  18   0   0      800.43      870.85     22.71 o 
   1   1   0      922.60      903.36     13.02 o 
   2   1   0      596.76      594.45      7.41 o 
   3   1   0        4.98        1.90      0.36 o 
   4   1   0        2.93        0.04      0.33 o 
   5   1   0       48.74       59.01      1.82 o 
   6   1   0     1483.25     1534.36     14.32 o 
   7   1   0        2.61        2.41      0.52 o 
   8   1   0      239.12      253.92      3.63 o 
   9   1   0        3.63        0.62      0.54 o 
  10   1   0      487.15      427.34      6.81 o 
  11   1   0       50.61       48.81      2.10 o 
  12   1   0      528.48      455.56      6.68 o 
  13   1   0       52.61       50.73      3.07 o 
  14   1   0        6.14        6.42      1.87 o 
  15   1   0        0.63       -1.56      1.56 o 
  16   1   0       10.53        9.49      2.31 o 
  17   1   0        2.03       -0.30      2.02 o 
  18   1   0       39.02       40.15      4.12 o 
   1   2   0        4.80        4.59      0.89 o 
   2   2   0     1605.07     1647.54     18.33 o 
   3   2   0      121.08      116.60      2.35 o 
   4   2   0      353.86      352.23      9.24 o 
   5   2   0     1766.15     1823.40     17.69 o 
   6   2   0      271.75      301.67      4.03 o 
   7   2   0     1368.95     1486.99     13.54 o 
   8   2   0      308.64      308.29      4.08 o 
   9   2   0        0.51        0.04      0.64 o 
  10   2   0       72.66       69.69      2.29 o 
  11   2   0      189.23      167.89      3.52 o 
  12   2   0        7.23        8.90      1.73 o 
  13   2   0       28.00       23.02      1.74 o 
  14   2   0        1.22       -0.75      1.23 o 
  15   2   0       16.81       16.97      2.42 o 
  16   2   0       50.59       44.25      4.08 o 
  17   2   0       10.45        8.95      3.07 o 
  18   2   0      130.97      140.68      8.19 o 
   1   3   0     2798.70     2855.54     40.53 o 
   2   3   0      568.34      601.24      8.70 o 
   3   3   0       36.48       45.72      1.47 o 
   4   3   0       46.57       49.53      1.78 o 
   5   3   0      252.09      278.89      3.95 o 
   6   3   0     1552.71     1602.34     17.14 o 
   7   3   0       26.90       26.42      1.47 o 
   8   3   0      159.06      169.60      3.73 o 
   9   3   0      224.58      217.36      4.48 o 
  10   3   0      547.55      515.37      8.02 o 
  11   3   0      274.81      271.98      6.99 o 
  12   3   0      632.97      560.53      8.92 o 
  13   3   0        5.53        4.74      1.46 o 
  14   3   0        1.48        2.54      1.44 o 
  15   3   0        6.64        3.61      1.90 o 
  16   3   0       68.72       77.39      5.92 o 
  17   3   0       28.20       30.83      4.37 o 
   0   4   0     4781.96     4830.78     88.09 o 
   1   4   0       23.90       33.11      2.02 o 
   2   4   0       40.67       56.99      2.53 o 
   3   4   0      131.24      130.60      2.36 o 
   4   4   0       86.69       91.37      2.32 o 
   5   4   0       28.26       33.55      4.00 o 
   6   4   0      472.47      516.13     16.31 o 
   7   4   0      111.26      116.90      3.23 o 
   8   4   0      255.55      245.05      4.88 o 
   9   4   0      628.93      596.58      8.98 o 
  10   4   0       42.22       42.47      2.46 o 
  11   4   0      133.23      137.05      4.36 o 
  12   4   0      244.04      249.80      5.64 o 
  13   4   0      282.13      277.32      6.17 o 
  14   4   0       55.37       59.57      3.61 o 
  15   4   0       11.10       13.03      2.28 o 
  16   4   0        2.05        2.92      2.38 o 
   1   5   0      269.23      289.06      5.15 o 
   2   5   0       91.26       94.58      2.92 o 
   3   5   0       33.30       37.25      1.46 o 
   4   5   0      124.89      126.43      2.28 o 
   5   5   0       86.04       84.55      4.54 o 
   6   5   0       77.78       79.36      2.90 o 
   7   5   0        3.31        4.37      1.10 o 
   8   5   0       49.61       52.99      2.74 o 
   9   5   0      418.49      422.71      7.38 o 
  10   5   0        1.54       -0.76      1.09 o 
  11   5   0      166.47      161.31      5.30 o 
  12   5   0       11.67        9.13      1.76 o 
  13   5   0       20.97       21.27      2.33 o 
  14   5   0        0.31        0.72      2.05 o 
  15   5   0       28.40       28.64      2.97 o 
   0   6   0     1512.29     1574.47     25.63 o 
   1   6   0      438.86      407.35      6.58 o 
   2   6   0      279.13      311.56      5.54 o 
   3   6   0      517.06      513.25      7.01 o 
   4   6   0      442.15      429.09      7.43 o 
   5   6   0       55.09       55.00      2.49 o 
   6   6   0      343.69      341.54      6.49 o 
   7   6   0       40.82       43.32      2.61 o 
   8   6   0        3.08        4.27      1.28 o 
   9   6   0      118.07      111.94      4.20 o 
  10   6   0       36.32       30.06      2.72 o 
  11   6   0        8.74       10.15      1.91 o 
  12   6   0        3.59        3.10      1.59 o 
  13   6   0       55.54       54.58      3.47 o 
  14   6   0        0.00       -1.73      1.73 o 
   1   7   0       77.64       82.06      3.03 o 
   2   7   0       10.99       13.61      1.59 o 
   3   7   0       15.04       13.03      2.02 o 
   4   7   0       26.72       28.72      1.87 o 
   5   7   0       17.58       16.90      1.93 o 
   6   7   0        2.14        2.99      1.24 o 
   7   7   0        7.67        7.12      1.50 o 
   8   7   0       48.92       49.34      3.01 o 
   9   7   0        1.63        2.84      1.45 o 
  10   7   0        0.05       -1.49      1.49 o 
  11   7   0       21.28       21.36      2.51 o 
  12   7   0       98.08      103.02      4.97 o 
  13   7   0       19.14       10.08      6.79 o 
   0   8   0       41.71       36.08      3.38 o 
   1   8   0       82.14       85.49      3.91 o 
   2   8   0       97.09       92.30      4.39 o 
   3   8   0        9.69       10.24      2.26 o 
   4   8   0       55.75       56.84      2.73 o 
   5   8   0        0.10        0.00      1.19 o 
   6   8   0        6.83        6.97      1.56 o 
   7   8   0       84.38       80.29      4.00 o 
   8   8   0        5.15        6.13      1.76 o 
   9   8   0        0.48        0.34      1.57 o 
  10   8   0        5.29        2.68      2.05 o 
   1   9   0       84.49       83.19     14.68 o 
   2   9   0        6.46        3.91      2.91 o 
   3   9   0       14.37       18.54      3.75 o 
   4   9   0        0.38       -0.15      1.64 o 
   5   9   0       25.32       22.55      2.64 o 
   6   9   0       14.33        9.69      2.03 o 
   7   9   0        3.12        3.17      1.98 o 
 -18   1   1      153.75      170.37      7.97 o 
 -17   1   1       35.44       29.99      4.28 o 
 -16   1   1       15.58       17.68      2.65 o 
 -15   1   1      150.93      167.58      6.11 o 
 -14   1   1      210.21      200.19      7.07 o 
 -13   1   1      119.03      114.55      4.62 o 
 -12   1   1       94.44      104.73      3.06 o 
 -11   1   1     1834.51     1671.98     18.08 o 
 -10   1   1      226.55      238.66      4.37 o 
  -9   1   1       78.68       86.11      2.15 o 
  -8   1   1       60.29       61.83      1.98 o 
  -7   1   1     1890.35     1882.20     23.33 o 
  -6   1   1      465.13      449.77      4.98 o 
  -5   1   1     1436.33     1491.44     36.37 o 
  -4   1   1      128.90      114.15      3.78 o 
  -3   1   1     2616.72     2537.65     27.41 o 
  -2   1   1      573.54      525.04     13.88 o 
  -1   1   1     1337.99     1369.04     24.36 o 
   0   1   1      949.52      997.61     12.01 o 
   1   1   1        0.01       17.53      1.30 o 
   2   1   1     2855.76     2526.99     31.58 o 
   3   1   1     1172.80     1368.16     12.82 o 
   4   1   1      277.49      296.72      3.42 o 
   5   1   1        0.70       20.06      1.26 o 
   6   1   1      278.05      279.38      3.30 o 
   7   1   1      552.51      647.07      6.79 o 
   8   1   1      593.13      583.41      6.44 o 
   9   1   1      188.09      205.81      3.47 o 
  10   1   1      523.56      461.75      6.40 o 
  11   1   1      114.96      109.97      3.11 o 
  12   1   1      130.13      102.44      3.23 o 
  13   1   1      374.33      307.96      6.94 o 
  14   1   1       31.06       29.91      2.93 o 
  15   1   1       66.58       70.56      4.57 o 
  16   1   1      163.50      173.43      6.39 o 
  17   1   1      153.22      183.15      7.45 o 
  18   1   1        1.79        4.72      2.28 o 
 -18   2   1       22.58       32.64      5.16 o 
 -17   2   1      139.54      134.30     10.79 o 
 -16   2   1       60.12       70.96      4.24 o 
 -15   2   1      316.82      315.44      7.99 o 
 -14   2   1      140.32      133.33      4.49 o 
 -13   2   1      221.18      196.47      4.15 o 
 -12   2   1       14.79       28.27      1.72 o 
 -11   2   1      377.79      351.51      5.32 o 
 -10   2   1     1662.02     1596.02     16.58 o 
  -9   2   1       63.21       55.13      1.92 o 
  -8   2   1      210.18      201.62      3.54 o 
  -7   2   1       58.94       62.48      1.60 o 
  -6   2   1     2272.80     2347.41     27.87 o 
  -5   2   1       84.34       99.66      2.80 o 
  -4   2   1       97.92      131.09      3.31 o 
  -3   2   1       49.63       51.86      1.59 o 
  -2   2   1     1224.32     1139.27     14.71 o 
   0   2   1    22519.41    21442.21    669.66 o 
   1   2   1    17517.06    17193.26    298.53 o 
   2   2   1      295.85      319.51      4.27 o 
   3   2   1      641.30      553.77     54.69 o 
   4   2   1      799.90      805.93     10.79 o 
   5   2   1     1872.15     1942.64     17.90 o 
   6   2   1      382.92      441.41      5.39 o 
   7   2   1      181.80      217.77      2.89 o 
   8   2   1      685.56      672.79      7.39 o 
   9   2   1      105.45       94.02      2.20 o 
  10   2   1      258.10      284.30      5.13 o 
  11   2   1      221.37      243.22      4.40 o 
  12   2   1      803.05      710.78      9.32 o 
  13   2   1      102.02       99.52      3.36 o 
  14   2   1       71.86       58.29      3.10 o 
  15   2   1       44.79       47.26      3.16 o 
  16   2   1        3.55        3.35      2.11 o 
  17   2   1      151.07      147.96      8.59 o 
  18   2   1      355.02      373.61     12.15 o 
 -17   3   1        0.22       -0.85      2.61 o 
 -16   3   1       29.85       34.21      4.28 o 
 -15   3   1       11.58       15.29      3.99 o 
 -14   3   1        0.04       -0.94      1.24 o 
 -13   3   1       37.37       35.36      2.43 o 
 -12   3   1       25.21       23.52      2.06 o 
 -11   3   1       31.54       35.37      2.27 o 
 -10   3   1       10.05        8.99      1.32 o 
  -9   3   1       13.31       15.43      1.46 o 
  -8   3   1        0.45       11.05      1.24 o 
  -7   3   1        4.27       12.40      1.13 o 
  -6   3   1       37.23       37.28      1.85 o 
  -5   3   1        5.77        8.88      0.91 o 
  -4   3   1       52.74       61.13      2.22 o 
  -3   3   1       40.72       54.31      1.28 o 
  -2   3   1       29.61       22.92      1.02 o 
  -1   3   1       15.29       12.16      1.01 o 
   0   3   1       24.95       30.66      2.21 o 
   1   3   1       19.27       24.62      1.79 o 
   2   3   1        2.13        3.37      0.63 o 
   3   3   1      305.13      285.00      3.45 o 
   4   3   1      200.30      188.22      3.14 o 
   5   3   1       73.03       69.30      2.12 o 
   6   3   1       69.58       63.92      2.06 o 
   7   3   1      544.08      522.44      6.57 o 
   8   3   1      615.09      588.53      8.38 o 
   9   3   1      136.18      121.70      3.39 o 
  10   3   1      212.83      203.47      4.46 o 
  11   3   1      583.28      555.88     10.74 o 
  12   3   1      161.10      159.12      5.37 o 
  13   3   1        5.27        8.12      1.65 o 
  14   3   1       17.01       16.52      1.96 o 
  15   3   1       44.49       50.17      3.82 o 
  16   3   1       11.78       13.49      2.77 o 
  17   3   1        0.00       -1.09      2.96 o 
 -16   4   1        9.03        9.82      2.74 o 
 -15   4   1       24.93       29.64      2.80 o 
 -14   4   1       13.36       14.76      2.01 o 
 -13   4   1       12.76       13.96      1.98 o 
 -12   4   1       11.93       11.93      1.94 o 
 -11   4   1       74.94       76.21      3.38 o 
 -10   4   1      392.82      398.83      7.01 o 
  -9   4   1        7.73        9.84      1.42 o 
  -8   4   1      254.08      253.56      4.95 o 
  -7   4   1       37.93       59.42      4.33 o 
  -6   4   1      368.99      379.67     12.97 o 
  -5   4   1       94.78      103.01     15.68 o 
  -4   4   1       92.54       85.46      1.78 o 
  -3   4   1      894.03      898.74     12.64 o 
  -2   4   1     1277.95     1301.45     16.11 o 
  -1   4   1     1386.47     1541.69     18.70 o 
   0   4   1     5905.27     6130.11     72.13 o 
   1   4   1      968.83     1050.59     12.70 o 
   2   4   1      267.19      244.41      7.24 o 
   3   4   1       15.17       31.92      1.32 o 
   4   4   1      481.32      481.88      6.63 o 
   5   4   1     1049.85     1047.22     25.95 o 
   6   4   1        1.28        2.14      1.13 o 
   7   4   1      823.33      874.54     11.46 o 
   8   4   1        2.46        6.00      1.22 o 
   9   4   1       87.99       84.66      3.28 o 
  10   4   1       93.52       93.38      3.58 o 
  11   4   1       89.33       92.12      3.74 o 
  12   4   1      243.19      215.78      5.49 o 
  13   4   1       81.84       76.45      5.26 o 
  14   4   1       10.73       10.38      2.29 o 
  15   4   1       99.72      100.01      4.74 o 
  16   4   1       44.96       50.72      6.15 o 
 -15   5   1       19.56       19.97      2.67 o 
 -14   5   1        4.43        5.68      1.82 o 
 -13   5   1      105.15      101.68      4.62 o 
 -12   5   1      118.28      115.40      4.50 o 
 -11   5   1       88.80       87.02      3.80 o 
 -10   5   1       13.74       15.90      1.81 o 
  -9   5   1        3.75        3.42      1.23 o 
  -8   5   1      139.00      132.06      5.16 o 
  -7   5   1       23.59       30.78      2.05 o 
  -6   5   1        2.34        2.71      0.96 o 
  -5   5   1       51.54       49.05      2.15 o 
  -4   5   1      142.45      139.50      2.62 o 
  -3   5   1       28.30       30.37      1.24 o 
  -2   5   1        0.03        2.30      1.00 o 
  -1   5   1       86.81       95.67      3.00 o 
   0   5   1      444.57      450.55      6.90 o 
   1   5   1       40.37       39.87      2.25 o 
   2   5   1      130.99      136.05      3.70 o 
   3   5   1        5.13        6.05      0.61 o 
   4   5   1        5.65       10.02      1.26 o 
   5   5   1       27.72       27.91      1.65 o 
   6   5   1       49.49       60.04      2.69 o 
   7   5   1      287.34      286.20      5.73 o 
   8   5   1        1.40        4.18      1.16 o 
   9   5   1        8.80       11.24      1.62 o 
  10   5   1      121.08      119.74      4.19 o 
  11   5   1      225.34      221.90      5.49 o 
  12   5   1      183.76      192.54      5.33 o 
  13   5   1       40.47       40.62      3.10 o 
  14   5   1       23.73       25.60      2.69 o 
  15   5   1        0.01        0.90      1.88 o 
 -14   6   1       56.05       51.12      3.71 o 
 -13   6   1        2.34        2.26      1.68 o 
 -12   6   1        9.09        8.69      1.90 o 
 -11   6   1        1.46        5.33      1.63 o 
 -10   6   1        0.07        5.05      1.61 o 
  -9   6   1       39.95       35.36      2.62 o 
  -8   6   1      130.96      142.12      5.00 o 
  -7   6   1      364.73      351.45      6.79 o 
  -6   6   1       50.33       46.92      2.78 o 
  -5   6   1        0.83       -0.56      0.79 o 
  -4   6   1       53.00       58.77      2.37 o 
  -3   6   1      421.14      426.78      9.12 o 
  -2   6   1      522.12      542.36      8.32 o 
  -1   6   1      278.23      274.71      6.80 o 
   0   6   1      168.74      168.07      4.16 o 
   1   6   1      221.94      228.75      4.90 o 
   2   6   1        0.42        8.74      1.46 o 
   3   6   1        0.29        6.75      1.42 o 
   4   6   1        2.74        3.60      1.00 o 
   5   6   1        0.01        0.48      0.88 o 
   6   6   1       74.58       75.80      3.11 o 
   7   6   1      165.91      180.86      5.10 o 
   8   6   1      152.58      151.92      4.57 o 
   9   6   1        8.32        8.89      1.67 o 
  10   6   1      217.44      219.77      5.80 o 
  11   6   1      206.04      211.08      5.55 o 
  12   6   1        7.06        7.14      1.87 o 
  13   6   1        5.23        5.13      1.91 o 
  14   6   1       11.18       12.85      2.35 o 
 -13   7   1       12.30        9.84      7.08 o 
 -12   7   1       56.23       53.07      4.41 o 
 -11   7   1        7.57        7.61      2.02 o 
 -10   7   1       34.71       36.28      2.90 o 
  -9   7   1        5.07        5.79      1.59 o 
  -8   7   1      115.96      108.95      4.26 o 
  -7   7   1        2.05        2.71      1.30 o 
  -6   7   1        0.22        1.28      1.13 o 
  -5   7   1       22.94       20.76      2.12 o 
  -4   7   1       34.84       34.04      1.97 o 
  -3   7   1        0.08       -0.35      1.03 o 
  -2   7   1        0.86        0.24      1.18 o 
  -1   7   1       68.59       71.88      2.98 o 
   0   7   1       90.90       93.63      3.38 o 
   1   7   1       31.34       31.18      2.11 o 
   2   7   1       30.15       31.86      2.21 o 
   3   7   1       38.24       36.09      2.23 o 
   4   7   1        5.18        4.74      1.15 o 
   5   7   1       22.32       27.24      2.69 o 
   6   7   1       95.65       91.46      3.45 o 
   7   7   1        0.64        1.30      1.24 o 
   8   7   1       51.14       53.93      3.17 o 
   9   7   1        0.04        0.52      1.30 o 
  10   7   1      262.47      264.90      6.67 o 
  11   7   1        9.44        9.97      2.07 o 
  12   7   1       44.55       49.52      5.57 o 
 -10   8   1        1.38       -0.05      1.84 o 
  -9   8   1        1.25        4.30      2.27 o 
  -8   8   1        1.94        3.75      1.69 o 
  -7   8   1      129.07      114.15      4.45 o 
  -6   8   1       54.33       44.04      2.88 o 
  -5   8   1       94.85       81.75      3.55 o 
  -4   8   1      174.50      164.52      4.54 o 
  -3   8   1        0.07        3.23      1.68 o 
  -2   8   1      131.77      124.49      5.08 o 
  -1   8   1       58.66       64.77      3.73 o 
   0   8   1       27.65       24.00      2.08 o 
   1   8   1      196.81      189.32      5.01 o 
   2   8   1      190.14      191.21      5.59 o 
   3   8   1       94.44       89.67      5.02 o 
   4   8   1       11.57       14.56      1.63 o 
   5   8   1      101.95       97.36      3.58 o 
   6   8   1       14.80       16.43      1.93 o 
   7   8   1       37.37       35.03      2.64 o 
   8   8   1       40.58       32.77      2.68 o 
   9   8   1       62.44       62.26      3.67 o 
  10   8   1        0.55       -1.74      1.74 o 
  -7   9   1        0.33        2.28      1.76 o 
  -6   9   1       10.26       12.54      2.12 o 
  -5   9   1        0.56        2.75      1.38 o 
  -4   9   1        1.02        1.11      1.30 o 
  -3   9   1       11.58       10.91      2.75 o 
  -2   9   1        5.54        2.40      2.34 o 
  -1   9   1       13.82       14.13      3.14 o 
   0   9   1       24.87       23.95      5.55 o 
   1   9   1        5.09        9.54      3.68 o 
   2   9   1        0.39       -0.49      2.24 o 
   3   9   1       18.21       18.34      3.44 o 
   4   9   1        0.48        2.76      1.36 o 
   5   9   1        5.63        6.50      1.74 o 
   6   9   1        1.46        0.20      1.67 o 
   7   9   1        0.02        0.09      1.81 o 
 -18   0   2       38.16       45.89      5.32 o 
 -17   0   2       70.77       63.96      6.78 o 
 -16   0   2      397.23      401.93     15.48 o 
 -15   0   2      277.75      259.16     11.57 o 
 -14   0   2       22.08       16.80      3.92 o 
 -13   0   2       51.16       53.14      5.35 o 
 -12   0   2      202.79      185.98     14.04 o 
 -11   0   2     2852.20     2704.90     62.43 o 
 -10   0   2     1386.64     1309.50     16.97 o 
  -9   0   2      863.36      775.53     10.02 o 
  -8   0   2       15.36       22.90      2.15 o 
  -7   0   2       12.07       34.02      1.98 o 
  -6   0   2      107.78      119.69      2.59 o 
  -5   0   2     1175.38     1446.92     20.39 o 
  -4   0   2       30.66       62.67      2.18 o 
  -3   0   2        5.63       83.42      6.95 o 
  -2   0   2     4377.14     4213.60     63.40 o 
   0   0   2       37.59       38.24      1.19 o 
   1   0   2     3985.37     3999.36     59.82 o 
   2   0   2      664.95      710.85     11.12 o 
   3   0   2     5758.27     5888.49     79.24 o 
   4   0   2     1988.15     2019.50     25.68 o 
   5   0   2    10826.49    11339.67    137.74 o 
   6   0   2      455.94      444.10      7.55 o 
   7   0   2     1228.08     1350.88     19.97 o 
   8   0   2       16.22       19.67      1.79 o 
   9   0   2      871.88      954.45     13.88 o 
  10   0   2      859.65      820.12     12.50 o 
  11   0   2       63.33      105.01      5.88 o 
  12   0   2      164.54      113.68      8.36 o 
  13   0   2      284.36      243.97      8.62 o 
  14   0   2        0.39       -0.14      1.92 o 
  15   0   2       84.58       67.42      5.66 o 
  16   0   2      125.88      113.06      7.23 o 
  17   0   2      170.82      164.96      8.66 o 
  18   0   2       58.51       59.43      5.94 o 
 -18   1   2        0.66        1.77      2.33 o 
 -17   1   2        2.55        1.72      2.17 o 
 -16   1   2        0.00       -0.09      1.81 o 
 -15   1   2       83.32       81.40      4.56 o 
 -14   1   2        1.50       -0.51      1.55 o 
 -13   1   2       11.49       11.16      2.72 o 
 -12   1   2      377.42      357.91      5.99 o 
 -11   1   2       78.94       71.52      2.57 o 
 -10   1   2      103.54       89.51      2.73 o 
  -9   1   2       97.23      105.60      2.27 o 
  -8   1   2      168.30      153.30      2.45 o 
  -7   1   2       10.44        8.24      0.69 o 
  -6   1   2      176.61      165.67      2.57 o 
  -5   1   2        3.29        7.46      1.16 o 
  -4   1   2       70.36       59.53      1.46 o 
  -3   1   2      781.88      738.75     12.15 o 
  -2   1   2      825.34      837.78      9.23 o 
  -1   1   2     1169.61     1106.07     19.29 o 
   0   1   2       37.64       30.27      1.29 o 
   1   1   2       73.57       64.25      2.08 o 
   2   1   2       52.07       72.41      1.84 o 
   3   1   2      160.66      186.82      3.11 o 
   4   1   2        0.78        0.73      0.28 o 
   5   1   2      314.27      312.56      4.77 o 
   6   1   2      257.02      250.41      3.33 o 
   7   1   2        0.33       -0.11      0.42 o 
   8   1   2      250.22      274.18      3.66 o 
   9   1   2       57.79       53.85      2.11 o 
  10   1   2      123.51      107.83      2.95 o 
  11   1   2       55.69       47.66      2.82 o 
  12   1   2       56.59       59.45      2.57 o 
  13   1   2       44.55       37.37      2.68 o 
  14   1   2       31.68       35.90      2.82 o 
  15   1   2        0.28        2.75      1.82 o 
  16   1   2        0.97       -0.12      1.68 o 
  17   1   2      139.39      147.31      5.77 o 
  18   1   2        0.61        1.07      2.06 o 
 -18   2   2       10.41       11.71      3.49 o 
 -17   2   2        0.54        1.27      2.59 o 
 -16   2   2       41.93       42.75      3.45 o 
 -15   2   2        8.06       10.45      2.70 o 
 -14   2   2       10.85       11.48      1.88 o 
 -13   2   2       71.71       71.02      2.68 o 
 -12   2   2        0.65        0.25      0.96 o 
 -11   2   2      591.47      574.11      7.48 o 
 -10   2   2      359.60      336.65      5.02 o 
  -9   2   2      342.56      316.41      5.05 o 
  -8   2   2      151.77      135.35      2.85 o 
  -7   2   2      378.67      393.11      5.19 o 
  -6   2   2      268.98      283.37      5.40 o 
  -5   2   2       10.29       41.48      1.92 o 
  -4   2   2     2212.38     2220.50     38.03 o 
  -3   2   2     3797.34     3889.35     68.73 o 
  -2   2   2      118.39      128.21      2.48 o 
  -1   2   2     3804.27     3752.83     40.44 o 
   0   2   2     8155.05     7937.94     90.85 o 
   1   2   2      682.59      637.32      6.90 o 
   2   2   2      154.59      137.33      3.27 o 
   3   2   2     1613.37     1621.24     36.19 o 
   4   2   2     1048.06     1031.63     11.02 o 
   5   2   2     1614.43     1618.45     15.17 o 
   6   2   2        0.93        5.21      0.62 o 
   7   2   2      771.34      795.29      7.66 o 
   8   2   2        5.87        6.08      1.01 o 
   9   2   2        2.11        6.75      0.95 o 
  10   2   2        1.61        3.20      0.91 o 
  11   2   2        4.78       12.74      1.29 o 
  12   2   2      117.86       88.77      3.07 o 
  13   2   2       24.36       25.90      1.88 o 
  14   2   2        0.22        0.82      1.41 o 
  15   2   2       37.41       36.10      2.84 o 
  16   2   2        8.21        8.43      2.22 o 
  17   2   2       40.48       32.30      5.03 o 
  18   2   2       20.24       25.95      6.57 o 
 -17   3   2        0.37        4.09      2.94 o 
 -16   3   2       20.54       29.37      4.48 o 
 -15   3   2      160.52      168.50      6.33 o 
 -14   3   2       47.24       45.80      2.72 o 
 -13   3   2       27.79       27.82      2.12 o 
 -12   3   2      340.09      324.82      6.30 o 
 -11   3   2      119.99      114.97      3.94 o 
 -10   3   2        1.76        0.47      0.97 o 
  -9   3   2        1.34        4.93      1.11 o 
  -8   3   2      150.29      142.57      3.62 o 
  -7   3   2        0.10       -0.68      0.68 o 
  -6   3   2       16.80       13.58      1.03 o 
  -5   3   2       30.98       32.08      1.97 o 
  -4   3   2       66.39       71.97      2.80 o 
  -3   3   2      868.21      826.57      9.95 o 
  -2   3   2     1764.96     1768.12     17.51 o 
  -1   3   2      302.86      317.03      4.80 o 
   0   3   2       13.82        2.98      0.87 o 
   1   3   2      129.67      131.45      3.39 o 
   2   3   2      127.95      157.13      2.79 o 
   3   3   2       99.46      108.96      2.23 o 
   4   3   2       14.81       13.73      1.02 o 
   5   3   2      140.06      135.54      5.39 o 
   6   3   2        0.36        0.44      0.56 o 
   7   3   2       43.91       32.75      1.65 o 
   8   3   2      307.43      326.54      5.18 o 
   9   3   2       19.89       16.86      1.60 o 
  10   3   2        1.16        1.50      1.04 o 
  11   3   2       79.77       67.42      2.98 o 
  12   3   2       21.57       29.11      2.19 o 
  13   3   2       19.73       14.86      1.91 o 
  14   3   2      129.80      120.35      4.70 o 
  15   3   2        0.68        1.39      1.97 o 
  16   3   2        0.91        1.60      2.33 o 
  17   3   2      280.13      322.73     11.12 o 
 -16   4   2       44.52       47.04      4.56 o 
 -15   4   2       66.61       67.04      3.95 o 
 -14   4   2        5.69        8.24      1.85 o 
 -13   4   2        5.37        5.56      1.57 o 
 -12   4   2       58.96       53.69      3.00 o 
 -11   4   2       32.22       33.60      2.38 o 
 -10   4   2       34.32       41.09      2.45 o 
  -9   4   2       16.07       18.59      1.81 o 
  -8   4   2      453.60      462.08      7.70 o 
  -7   4   2      803.53      782.30     11.08 o 
  -6   4   2       29.29       30.46      2.86 o 
  -5   4   2      539.58      603.88     11.13 o 
  -4   4   2     1779.15     1757.18     19.35 o 
  -3   4   2     2784.06     2686.45     24.53 o 
  -2   4   2     2128.74     2124.37     23.68 o 
  -1   4   2      108.53      151.46      3.66 o 
   0   4   2     4154.11     4104.47     47.40 o 
   1   4   2     2328.02     2321.54     25.54 o 
   2   4   2       14.99       60.91      2.47 o 
   3   4   2       67.17      111.99      2.52 o 
   4   4   2       30.87       52.40      2.34 o 
   5   4   2       69.51       72.48      3.65 o 
   6   4   2        7.74        2.12      0.80 o 
   7   4   2       74.99       84.24      2.97 o 
   8   4   2      142.56      141.14      4.36 o 
   9   4   2      186.16      180.68      4.27 o 
  10   4   2      402.71      397.11      7.05 o 
  11   4   2       56.50       60.81      3.78 o 
  12   4   2       25.18       23.17      2.29 o 
  13   4   2        2.33        3.64      1.60 o 
  14   4   2        2.80        5.31      1.87 o 
  15   4   2        0.00        3.31      1.90 o 
  16   4   2       65.36       70.21      7.31 o 
 -15   5   2       27.19       30.04      3.06 o 
 -14   5   2       57.04       60.41      3.61 o 
 -13   5   2       73.47       79.16      4.39 o 
 -12   5   2       15.97       16.98      2.08 o 
 -11   5   2        5.97        6.52      1.58 o 
 -10   5   2      268.38      270.97      5.81 o 
  -9   5   2       77.42       74.13      4.45 o 
  -8   5   2        1.78        1.73      1.08 o 
  -7   5   2       12.02       13.46      1.58 o 
  -6   5   2       81.40       73.82      3.36 o 
  -5   5   2       22.34       21.98      2.12 o 
  -4   5   2        2.22        2.99      0.78 o 
  -3   5   2      117.52      121.93      2.11 o 
  -2   5   2      163.81      171.07      2.94 o 
  -1   5   2        7.11        6.52      1.12 o 
   0   5   2        0.52       -0.39      0.82 o 
   1   5   2        4.78        3.31      0.94 o 
   2   5   2       23.82       21.31      1.52 o 
   3   5   2        4.38        5.80      0.67 o 
   4   5   2       33.03       31.29      1.57 o 
   5   5   2       10.17        9.98      1.17 o 
   6   5   2      170.81      171.33      4.13 o 
   7   5   2       87.95       81.94      3.22 o 
   8   5   2        1.66        1.50      1.00 o 
   9   5   2      149.41      144.92      4.54 o 
  10   5   2      320.98      316.50      6.36 o 
  11   5   2        6.82        8.97      1.79 o 
  12   5   2       38.66       38.62      2.91 o 
  13   5   2        8.12       11.35      2.08 o 
  14   5   2       22.25       21.28      2.63 o 
  15   5   2        2.28        3.52      2.10 o 
 -14   6   2       34.93       34.69      3.20 o 
 -13   6   2       46.88       52.78      3.91 o 
 -12   6   2       28.00       32.57      2.87 o 
 -11   6   2       31.95       33.09      2.77 o 
 -10   6   2       93.80       89.04      4.12 o 
  -9   6   2       31.60       33.03      2.76 o 
  -8   6   2       43.14       44.84      2.71 o 
  -7   6   2       85.81       83.32      3.41 o 
  -6   6   2        3.33        5.89      1.19 o 
  -5   6   2      135.23      139.40      4.30 o 
  -4   6   2        4.05        4.78      1.21 o 
  -3   6   2       51.47       55.92      2.57 o 
  -2   6   2      140.88      137.59      5.88 o 
  -1   6   2      845.72      890.18     11.40 o 
   0   6   2        8.64        5.87      1.27 o 
   1   6   2      161.72      193.07      5.76 o 
   2   6   2        1.64        4.05      1.24 o 
   3   6   2      316.51      311.23      4.80 o 
   4   6   2        4.59        4.39      1.00 o 
   5   6   2       27.15       27.44      1.91 o 
   6   6   2      124.92      135.13      4.04 o 
   7   6   2       59.13       60.66      3.04 o 
   8   6   2      331.72      331.77      6.81 o 
   9   6   2      110.89      120.92      4.62 o 
  10   6   2        0.09        2.77      1.50 o 
  11   6   2       40.05       39.81      3.02 o 
  12   6   2      310.60      299.35      7.15 o 
  13   6   2       17.39       18.95      2.52 o 
  14   6   2       15.92       20.64      2.71 o 
 -12   7   2        6.47        6.47      2.29 o 
 -11   7   2        0.00        0.23      1.70 o 
 -10   7   2       92.92       81.02      4.32 o 
  -9   7   2       53.12       52.38      3.56 o 
  -8   7   2       20.55       16.70      2.18 o 
  -7   7   2        0.49        0.81      1.21 o 
  -6   7   2       20.69       18.15      2.22 o 
  -5   7   2        5.67        7.35      1.23 o 
  -4   7   2        0.16        1.20      1.02 o 
  -3   7   2        1.82       -0.06      1.23 o 
  -2   7   2       29.02       27.75      2.87 o 
  -1   7   2        7.62        7.02      1.43 o 
   0   7   2       47.05       44.99      2.55 o 
   1   7   2       29.47       28.34      2.64 o 
   2   7   2       16.32       18.46      1.95 o 
   3   7   2        2.10        3.10      0.94 o 
   4   7   2        5.07        5.26      1.17 o 
   5   7   2        8.01        8.58      1.42 o 
   6   7   2        3.70        4.98      1.32 o 
   7   7   2       11.44        9.10      1.64 o 
   8   7   2        0.00        0.53      1.40 o 
   9   7   2       38.13       36.68      3.12 o 
  10   7   2       12.23       12.56      2.13 o 
  11   7   2       32.03       35.58      3.01 o 
  12   7   2       12.02        9.28      2.48 o 
 -10   8   2       31.06       36.12      3.64 o 
  -9   8   2       79.48       72.87      4.17 o 
  -8   8   2       67.33       70.64      3.91 o 
  -7   8   2        3.73        2.61      1.51 o 
  -6   8   2       12.39       10.96      1.86 o 
  -5   8   2        0.65        0.65      1.30 o 
  -4   8   2       46.58       51.36      2.72 o 
  -3   8   2      120.31      114.55      6.54 o 
  -2   8   2       30.32       31.81      3.40 o 
  -1   8   2       58.35       58.82      4.70 o 
   0   8   2      179.65      176.24      5.35 o 
   1   8   2       39.28       40.82      3.74 o 
   2   8   2      103.49       98.43      5.28 o 
   3   8   2        0.55        2.70      1.20 o 
   4   8   2       65.76       75.11      3.22 o 
   5   8   2       18.66       16.04      1.97 o 
   6   8   2       43.72       44.90      3.02 o 
   7   8   2      100.34       94.53      4.41 o 
   8   8   2        1.45        2.58      1.71 o 
   9   8   2      201.21      204.14      7.00 o 
  10   8   2      167.10      171.24      8.79 o 
  -7   9   2        4.77        5.87      2.41 o 
  -6   9   2        0.35        1.19      1.57 o 
  -5   9   2        6.09        7.23      1.74 o 
  -4   9   2        1.75        0.86      1.32 o 
  -3   9   2        0.83        0.30      2.30 o 
  -2   9   2        1.87        1.99      2.40 o 
  -1   9   2        1.60        1.27      2.38 o 
   0   9   2       37.06       35.73      4.56 o 
   1   9   2        0.93        5.87      4.47 o 
   2   9   2        2.25        1.51      2.31 o 
   3   9   2        0.28       -0.06      2.26 o 
   4   9   2       10.88       11.35      1.88 o 
   5   9   2       19.15       19.14      2.18 o 
   6   9   2       10.96       12.21      2.17 o 
   7   9   2        0.64        4.15      1.98 o 
 -18   1   3        0.01        3.74      2.60 o 
 -17   1   3       51.95       67.73      4.57 o 
 -16   1   3       14.70       11.89      2.42 o 
 -15   1   3      236.47      234.88      6.96 o 
 -14   1   3       34.13       27.10      2.73 o 
 -13   1   3        3.17        2.25      1.75 o 
 -12   1   3      522.69      507.31     10.50 o 
 -11   1   3       96.65       96.29      2.97 o 
 -10   1   3      120.26      110.82      3.26 o 
  -9   1   3        2.87        3.05      0.85 o 
  -8   1   3        4.32        5.21      0.77 o 
  -7   1   3       44.35       45.67      1.49 o 
  -6   1   3     1239.94     1186.72     12.42 o 
  -5   1   3       62.62       79.26      1.97 o 
  -4   1   3     1447.09     1335.52     29.85 o 
  -3   1   3       59.76       70.36      2.13 o 
  -2   1   3     1176.87     1171.81     11.62 o 
  -1   1   3     5504.14     5601.37     55.89 o 
   0   1   3      180.55      178.32      2.49 o 
   1   1   3      720.38      855.34      8.66 o 
   2   1   3      368.53      385.74      4.09 o 
   3   1   3       44.24       42.04      1.15 o 
   4   1   3      734.06      679.82     31.99 o 
   5   1   3      914.53      982.95     11.59 o 
   6   1   3      472.72      475.68      5.51 o 
   7   1   3     1005.05      969.93     10.14 o 
   8   1   3      234.08      232.67      4.31 o 
   9   1   3      237.25      204.49      4.11 o 
  10   1   3        3.47        6.41      0.95 o 
  11   1   3      171.86      193.55      3.80 o 
  12   1   3        2.20        7.40      1.31 o 
  13   1   3       24.04       23.75      2.27 o 
  14   1   3        6.72        7.98      1.79 o 
  15   1   3        1.54        5.27      1.76 o 
  16   1   3        1.84       -1.17      1.61 o 
  17   1   3      164.12      189.41      6.58 o 
  18   1   3      140.80      148.95      6.10 o 
 -17   2   3       18.55       18.76      4.24 o 
 -16   2   3      186.68      191.25      6.42 o 
 -15   2   3       57.85       57.70      4.20 o 
 -14   2   3       57.81       57.26      3.59 o 
 -13   2   3        2.17        1.80      1.07 o 
 -12   2   3      389.32      382.22      6.02 o 
 -11   2   3      554.61      561.78      7.40 o 
 -10   2   3      170.55      157.79      3.33 o 
  -9   2   3       16.91       21.39      1.34 o 
  -8   2   3      220.86      214.36      4.55 o 
  -7   2   3      692.77      698.71      8.64 o 
  -6   2   3     1290.72     1368.74     16.10 o 
  -5   2   3     1941.93     2113.05     26.68 o 
  -4   2   3      646.39      611.92     10.50 o 
  -3   2   3       11.50       25.05      1.50 o 
  -2   2   3       69.93       88.23      3.22 o 
  -1   2   3     1032.85      998.95     15.98 o 
   0   2   3      174.05      187.45      2.81 o 
   1   2   3      127.53      114.30      2.31 o 
   2   2   3      906.56      899.26     13.63 o 
   3   2   3      884.54      938.41     22.26 o 
   4   2   3     1229.94     1207.12     14.82 o 
   5   2   3     2292.15     2307.38     24.22 o 
   6   2   3     1036.63     1123.22     10.72 o 
   7   2   3      643.91      689.84      7.17 o 
   8   2   3      222.07      224.99      3.67 o 
   9   2   3      546.12      510.24      7.00 o 
  10   2   3       42.06       45.25      1.98 o 
  11   2   3       74.00       82.17      3.98 o 
  12   2   3       13.12       13.19      1.60 o 
  13   2   3        0.92        0.89      1.09 o 
  14   2   3       57.00       56.95      3.31 o 
  15   2   3      100.26      124.72      6.35 o 
  16   2   3       70.71       67.73      4.13 o 
  17   2   3       11.07        9.10      2.78 o 
 -17   3   3       33.22       37.19      4.58 o 
 -16   3   3       19.26       23.33      3.84 o 
 -15   3   3      179.89      196.82      7.07 o 
 -14   3   3      226.09      225.11      5.14 o 
 -13   3   3       37.74       36.15      2.46 o 
 -12   3   3       64.61       72.10      3.27 o 
 -11   3   3      671.14      643.68      9.64 o 
 -10   3   3      539.08      498.41      8.50 o 
  -9   3   3       39.68       36.21      2.33 o 
  -8   3   3      181.07      179.57      4.63 o 
  -7   3   3      305.36      287.11      5.91 o 
  -6   3   3      192.91      168.55      3.82 o 
  -5   3   3        0.86       -0.35      0.51 o 
  -4   3   3       65.99       58.21      3.22 o 
  -3   3   3      133.72      112.50      2.69 o 
  -2   3   3      138.80      148.39      2.28 o 
  -1   3   3        4.76        7.57      0.66 o 
   0   3   3      130.18      155.53      2.13 o 
   1   3   3        8.98       18.84      1.00 o 
   2   3   3      218.82      209.92      3.10 o 
   3   3   3      103.58       94.61      2.16 o 
   4   3   3        0.14       -0.35      0.35 o 
   5   3   3       29.01       35.75      1.66 o 
   6   3   3       11.19       15.51      1.37 o 
   7   3   3       81.68       83.94      2.36 o 
   8   3   3       37.51       37.68      1.81 o 
   9   3   3       13.73       17.14      1.66 o 
  10   3   3        1.04        7.16      1.26 o 
  11   3   3       30.78       37.14      2.41 o 
  12   3   3        4.59        2.75      1.30 o 
  13   3   3       60.50       65.29      3.61 o 
  14   3   3       29.51       33.85      2.92 o 
  15   3   3        8.01        9.69      2.58 o 
  16   3   3      122.10      130.37      8.11 o 
  17   3   3       39.24       38.49      4.75 o 
 -16   4   3       96.68      111.89      7.29 o 
 -15   4   3       21.56       18.92      2.41 o 
 -14   4   3       10.50       11.20      2.03 o 
 -13   4   3      137.52      147.49      4.98 o 
 -12   4   3       51.32       52.69      3.00 o 
 -11   4   3      581.32      564.90      9.09 o 
 -10   4   3      133.48      132.37      4.22 o 
  -9   4   3      246.97      240.05      5.24 o 
  -8   4   3        0.88        3.43      1.08 o 
  -7   4   3      344.25      350.41      7.11 o 
  -6   4   3       30.10       33.99      2.67 o 
  -5   4   3       45.86       30.11      8.02 o 
  -4   4   3      366.98      439.32      5.89 o 
  -3   4   3       11.54       19.93      0.94 o 
  -2   4   3      477.25      485.96      7.02 o 
  -1   4   3     1175.30     1192.62     18.26 o 
   0   4   3      560.18      556.57      9.58 o 
   1   4   3      245.08      280.46      3.78 o 
   2   4   3     1151.52     1144.04     10.84 o 
   3   4   3      140.24      157.49      2.55 o 
   4   4   3       19.71       24.00      1.24 o 
   6   4   3      251.40      177.44      9.35 o 
   7   4   3       74.26       72.06      2.64 o 
   8   4   3      141.89      145.57      3.94 o 
   9   4   3        2.43        5.71      1.32 o 
  10   4   3      144.03      140.27      4.37 o 
  11   4   3       56.58       56.67      3.32 o 
  12   4   3      105.33       97.86      4.54 o 
  13   4   3        9.91        9.94      1.99 o 
  14   4   3        4.96        9.08      2.11 o 
  15   4   3       44.89       55.12      4.58 o 
  16   4   3       37.94       45.80      4.82 o 
 -15   5   3        0.60       -0.22      1.90 o 
 -14   5   3        3.90        5.07      1.94 o 
 -13   5   3        3.30        2.44      1.78 o 
 -12   5   3       95.49       91.69      4.33 o 
 -11   5   3      292.24      288.85      6.22 o 
 -10   5   3       14.08       15.00      1.80 o 
  -9   5   3       92.76       95.38      3.86 o 
  -8   5   3        3.52        4.49      1.25 o 
  -7   5   3       52.87       47.68      2.59 o 
  -6   5   3       12.36       11.21      1.55 o 
  -5   5   3       27.88       29.77      2.10 o 
  -4   5   3        9.24       10.44      1.18 o 
  -3   5   3      331.41      355.14      4.80 o 
  -2   5   3       48.88       50.39      1.38 o 
  -1   5   3      404.49      401.25      8.27 o 
   0   5   3        9.31        9.30      0.94 o 
   1   5   3        3.96       11.66      0.92 o 
   2   5   3       42.26       38.36      1.26 o 
   3   5   3       33.76       49.00      1.68 o 
   4   5   3        0.37        0.60      0.68 o 
   5   5   3       14.64       15.14      1.37 o 
   6   5   3       65.18       59.70      2.93 o 
   7   5   3       24.20       21.33      1.83 o 
   8   5   3       42.62       39.52      3.02 o 
   9   5   3      113.50      109.04      3.90 o 
  10   5   3        0.30        1.06      1.29 o 
  11   5   3        0.25        4.11      1.59 o 
  12   5   3       50.30       56.89      3.49 o 
  13   5   3       79.33       89.62      5.05 o 
  14   5   3       14.71       13.86      2.47 o 
  15   5   3        5.61        6.55      3.35 o 
 -14   6   3       30.39       28.42      3.23 o 
 -13   6   3       83.06       90.39      5.70 o 
 -12   6   3       12.68       12.06      2.32 o 
 -11   6   3      110.74      110.45      4.80 o 
 -10   6   3        0.79        0.42      1.38 o 
  -9   6   3      224.31      221.06      6.35 o 
  -8   6   3       68.25       62.17      3.75 o 
  -7   6   3        3.58        4.99      1.21 o 
  -6   6   3       67.50       68.41      6.05 o 
  -5   6   3      239.76      236.38      8.96 o 
  -4   6   3      570.46      570.02      9.46 o 
  -3   6   3      251.02      254.41      7.00 o 
  -2   6   3        0.24        1.03      0.93 o 
  -1   6   3      573.81      613.17      8.52 o 
   0   6   3      708.25      722.48     10.43 o 
   1   6   3      143.26      153.60      3.47 o 
   2   6   3       30.20       37.92      1.86 o 
   3   6   3      196.68      204.29      3.90 o 
   4   6   3       56.36       65.42      2.55 o 
   5   6   3        6.89       11.49      1.35 o 
   6   6   3        0.02        1.27      1.50 o 
   7   6   3       77.56       76.53      3.42 o 
   8   6   3      174.53      166.67      4.87 o 
   9   6   3      448.36      476.98      8.82 o 
  10   6   3        0.27        2.32      2.35 o 
  11   6   3       48.75       46.34      3.38 o 
  12   6   3       11.18       11.83      2.27 o 
  13   6   3        5.49        6.25      2.07 o 
  14   6   3        0.06       -0.70      1.98 o 
 -12   7   3       46.25       42.05      5.17 o 
 -11   7   3        3.33        2.64      1.89 o 
 -10   7   3       79.36       70.25      4.90 o 
  -9   7   3        0.75        1.13      1.53 o 
  -8   7   3       39.09       32.97      2.71 o 
  -7   7   3        2.73        2.43      1.43 o 
  -6   7   3       21.71       17.14      1.86 o 
  -5   7   3        9.13        7.69      1.68 o 
  -4   7   3       10.87       11.58      1.64 o 
  -3   7   3       48.06       46.81      2.59 o 
  -2   7   3       58.01       57.16      3.34 o 
  -1   7   3       74.96       75.52      2.89 o 
   0   7   3        0.12        1.05      1.00 o 
   1   7   3        0.01        1.32      1.45 o 
   2   7   3        2.16        4.19      1.23 o 
   3   7   3       48.96       49.78      2.44 o 
   4   7   3        2.34        2.83      1.40 o 
   5   7   3        8.79       10.40      1.64 o 
   6   7   3       25.35       21.70      2.13 o 
   7   7   3       15.22       12.78      1.91 o 
   8   7   3      146.61      147.62      6.87 o 
   9   7   3      129.39      126.01      6.09 o 
  10   7   3        6.96        4.44      1.98 o 
  11   7   3       40.76       32.09      3.89 o 
  12   7   3      104.12       94.67      6.36 o 
 -10   8   3       31.01       29.71      3.37 o 
  -9   8   3       12.27       14.89      2.34 o 
  -8   8   3        8.56        8.70      2.35 o 
  -7   8   3        0.14       -0.14      1.34 o 
  -6   8   3        1.30        2.68      1.50 o 
  -5   8   3        0.01        0.37      1.10 o 
  -4   8   3        6.94        4.84      1.40 o 
  -3   8   3       84.92       82.12      4.43 o 
  -2   8   3      307.15      297.10      7.65 o 
  -1   8   3       31.78       33.58      4.55 o 
   0   8   3       90.23       89.27      5.50 o 
   1   8   3        1.27        1.01      1.70 o 
   2   8   3      122.62      121.69      4.46 o 
   3   8   3      184.17      181.80      5.15 o 
   4   8   3        0.02        1.59      2.42 o 
   5   8   3        5.26        4.84      1.57 o 
   6   8   3       33.99       28.12      3.09 o 
   7   8   3      133.50      135.42      5.21 o 
   8   8   3        5.00        5.79      1.91 o 
   9   8   3      152.22      141.34      6.16 o 
  10   8   3       18.35       17.66      3.83 o 
  -6   9   3        0.79        1.46      1.66 o 
  -5   9   3        0.04       -0.83      1.39 o 
  -4   9   3        2.65        3.30      1.24 o 
  -3   9   3       33.24       30.90      3.46 o 
  -2   9   3        2.70       -0.86      1.59 o 
  -1   9   3        0.00        1.06      2.45 o 
   0   9   3        0.85       -1.30      3.29 o 
   1   9   3       36.55       33.13      6.56 o 
   2   9   3        0.49        1.26      2.46 o 
   3   9   3        0.05        2.58      1.71 o 
   4   9   3        3.56        4.39      1.59 o 
   5   9   3        2.91        2.83      1.61 o 
   6   9   3       23.07       23.57      2.54 o 
 -18   0   4        0.01       -2.92      2.92 o 
 -17   0   4        0.13        2.90      3.45 o 
 -16   0   4       28.15       40.10      5.63 o 
 -15   0   4      284.32      280.83     12.17 o 
 -14   0   4       31.00       26.70      4.71 o 
 -13   0   4      101.35       84.40     12.19 o 
 -12   0   4      213.42      222.91      9.60 o 
 -11   0   4     1091.83     1051.56     27.54 o 
 -10   0   4      757.55      750.52     11.74 o 
  -9   0   4      926.55      873.08     12.04 o 
  -8   0   4     1076.41     1103.18     17.11 o 
  -7   0   4     4142.02     4250.50     58.49 o 
  -6   0   4     2220.71     2513.71     32.13 o 
  -5   0   4     2353.65     2381.57     28.05 o 
  -4   0   4     4365.37     4615.22     56.94 o 
  -3   0   4     8205.47     8449.16    102.84 o 
  -2   0   4     1288.50     1267.53     16.29 o 
  -1   0   4      126.10      114.33      2.84 o 
   0   0   4     4572.28     4208.42     56.40 o 
   1   0   4        0.11        2.05      0.71 o 
   2   0   4     2305.83     2179.60     29.91 o 
   3   0   4      237.58      323.68     12.76 o 
   4   0   4     4860.05     5013.04     61.90 o 
   5   0   4      128.72      179.21      3.89 o 
   6   0   4     2248.66     2491.20     29.60 o 
   7   0   4      194.66      277.11      7.60 o 
   8   0   4      787.24      781.34     11.86 o 
   9   0   4        0.01       15.66      2.72 o 
  10   0   4       16.14       27.51      2.07 o 
  11   0   4        6.38       17.71      2.19 o 
  12   0   4      323.25      248.21      7.32 o 
  13   0   4       21.58        9.97      2.25 o 
  14   0   4       93.61       76.07      5.59 o 
  15   0   4      233.27      209.23      8.56 o 
  16   0   4        1.27        1.18      2.48 o 
  17   0   4      162.95      145.83      8.30 o 
  18   0   4       36.58       36.66      4.97 o 
 -18   1   4        1.18        3.05      2.94 o 
 -17   1   4       39.64       50.55      4.01 o 
 -16   1   4       15.53       17.12      2.68 o 
 -15   1   4        3.21        3.64      2.04 o 
 -14   1   4       11.73       10.06      2.57 o 
 -13   1   4        4.25        4.82      1.99 o 
 -12   1   4       54.19       49.13      3.24 o 
 -11   1   4      371.86      351.50      6.18 o 
 -10   1   4      667.30      619.64      8.49 o 
  -9   1   4      205.11      192.43      4.16 o 
  -8   1   4        3.20        3.00      0.62 o 
  -7   1   4       70.62       86.00      1.85 o 
  -6   1   4       63.77       68.51      1.89 o 
  -5   1   4      363.53      346.76     10.80 o 
  -4   1   4      331.17      324.84      4.53 o 
  -3   1   4       22.62       21.82      0.97 o 
  -2   1   4      363.42      349.63      3.95 o 
  -1   1   4       46.87       63.18      2.17 o 
   0   1   4      986.01     1078.79     18.55 o 
   1   1   4      209.16      189.90      2.31 o 
   2   1   4      105.56       89.33      1.97 o 
   3   1   4       82.20       77.62      9.38 o 
   4   1   4       11.59       12.37      0.78 o 
   5   1   4      353.44      315.75      4.20 o 
   6   1   4      629.62      607.28      7.57 o 
   7   1   4      210.50      175.46      2.79 o 
   8   1   4       27.57       28.11      1.85 o 
   9   1   4       73.22       69.15      2.33 o 
  10   1   4      111.83      108.80      2.71 o 
  11   1   4        1.81        7.30      1.14 o 
  12   1   4       39.94       39.72      2.29 o 
  13   1   4       19.81       21.85      2.11 o 
  14   1   4        0.73        0.32      1.37 o 
  15   1   4       21.57       24.36      2.59 o 
  16   1   4       53.25       60.35      3.92 o 
  17   1   4        0.03        1.35      1.94 o 
  18   1   4      134.49      143.48      6.45 o 
 -17   2   4        2.21        1.12      2.67 o 
 -16   2   4       26.00       40.11      4.90 o 
 -15   2   4        4.54        6.81      2.02 o 
 -14   2   4       91.43       95.33      4.45 o 
 -13   2   4        0.12        1.33      1.07 o 
 -12   2   4       77.57       79.10      2.98 o 
 -11   2   4      582.12      569.21      7.86 o 
 -10   2   4      136.38      129.95      3.12 o 
  -9   2   4      328.20      303.87      4.79 o 
  -8   2   4      132.68      131.86      2.90 o 
  -7   2   4      430.81      456.86      5.55 o 
  -6   2   4       80.93       98.08      1.96 o 
  -5   2   4      219.82      207.59      2.79 o 
  -4   2   4      639.30      771.64      8.41 o 
  -3   2   4      890.86      922.83      9.35 o 
  -2   2   4       28.63       26.40      1.47 o 
  -1   2   4       47.43       50.49      3.40 o 
   0   2   4      183.29      193.31      4.63 o 
   1   2   4       25.58       28.42      1.46 o 
   2   2   4       16.76       20.54      1.25 o 
   3   2   4      208.93      226.82      3.56 o 
   4   2   4     1214.70     1217.79     12.84 o 
   5   2   4      446.62      455.78      5.73 o 
   6   2   4        9.11       12.34      0.67 o 
   7   2   4        0.60        4.01      1.28 o 
   8   2   4       76.30       79.76      2.43 o 
   9   2   4       96.68       92.73      2.55 o 
  10   2   4      117.47      111.26      2.92 o 
  11   2   4        3.02        8.80      1.51 o 
  12   2   4        6.03        3.49      1.23 o 
  13   2   4       75.15       58.79      2.72 o 
  14   2   4       19.98       17.00      1.97 o 
  15   2   4       22.93       28.87      2.63 o 
  16   2   4        0.03       -1.81      1.81 o 
  17   2   4       41.22       45.22      4.36 o 
 -17   3   4       94.65      124.65      7.69 o 
 -16   3   4        0.00        0.60      2.54 o 
 -15   3   4      109.26      116.88      8.06 o 
 -14   3   4       28.25       30.63      2.51 o 
 -13   3   4       68.42       66.04      3.28 o 
 -12   3   4       20.58       19.81      2.03 o 
 -11   3   4      513.31      493.75      8.54 o 
 -10   3   4     1178.72     1102.63     15.02 o 
  -9   3   4       62.56       59.56      2.94 o 
  -8   3   4       62.00       53.26      2.64 o 
  -7   3   4      173.84      179.70      4.08 o 
  -6   3   4       34.04       34.44      1.52 o 
  -5   3   4      545.13      556.53      7.96 o 
  -4   3   4      564.37      594.29     14.75 o 
  -3   3   4       38.84       33.34      4.68 o 
  -2   3   4      710.22      693.57     25.39 o 
  -1   3   4      194.03      195.30      3.47 o 
   0   3   4      500.98      529.18      6.87 o 
   1   3   4       72.74       73.53      1.94 o 
   2   3   4       10.77       17.55      1.09 o 
   3   3   4       64.91       68.45      3.72 o 
   4   3   4       92.23      120.84      2.67 o 
   5   3   4      116.44      112.93      2.63 o 
   6   3   4      246.33      201.10     20.46 o 
   7   3   4      146.08      153.76      4.15 o 
   8   3   4       72.01       67.53      2.54 o 
   9   3   4       20.65       21.71      1.64 o 
  10   3   4       50.01       68.73      3.06 o 
  11   3   4       47.51       52.52      3.33 o 
  12   3   4       94.60       91.17      3.86 o 
  13   3   4       91.43      100.02      4.23 o 
  14   3   4        1.02        2.41      1.53 o 
  15   3   4        5.73        6.42      2.30 o 
  16   3   4      118.19      137.32      7.72 o 
  17   3   4       30.12       38.08      4.40 o 
 -16   4   4        0.98       -1.81      3.03 o 
 -15   4   4      109.55      123.70      5.74 o 
 -14   4   4       46.31       54.30      3.57 o 
 -13   4   4       94.25       91.96      4.02 o 
 -12   4   4        5.91        7.70      1.57 o 
 -11   4   4        6.83        7.62      1.85 o 
 -10   4   4       40.44       43.79      2.96 o 
  -9   4   4       31.63       37.00      2.51 o 
  -8   4   4       41.00       48.53      2.47 o 
  -7   4   4       98.37       97.87      3.08 o 
  -6   4   4       50.05       63.30      3.09 o 
  -5   4   4      242.93      296.70     14.69 o 
  -4   4   4       41.36       28.04      6.21 o 
  -3   4   4        2.56       11.43      1.02 o 
  -2   4   4       19.83       48.44      3.03 o 
  -1   4   4       50.67       64.97      1.60 o 
   0   4   4       23.91       27.27      1.52 o 
   1   4   4      213.76      182.70      2.70 o 
   2   4   4     2230.03     2235.97     27.17 o 
   3   4   4      625.83      651.71      7.17 o 
   4   4   4        0.27        2.15      0.95 o 
   5   4   4      800.13      823.51     18.52 o 
   6   4   4      720.27      724.17     10.07 o 
   7   4   4       20.18       23.68      1.70 o 
   8   4   4      332.40      293.18      5.46 o 
   9   4   4       34.86       39.07      2.65 o 
  10   4   4      335.57      331.30      7.10 o 
  11   4   4        0.08        0.07      1.29 o 
  12   4   4      108.32      104.94      4.76 o 
  13   4   4       18.91       18.72      2.84 o 
  14   4   4       22.73       29.10      2.98 o 
  15   4   4       71.33       68.81      6.11 o 
  16   4   4        0.34       -0.43      2.90 o 
 -15   5   4      133.44      151.02      8.53 o 
 -14   5   4       28.03       25.57      3.03 o 
 -13   5   4      107.98      114.00      5.05 o 
 -12   5   4      283.08      285.81      6.85 o 
 -11   5   4        4.60        6.59      1.86 o 
 -10   5   4       25.88       24.34      2.44 o 
  -9   5   4      154.26      150.30      5.44 o 
  -8   5   4       78.49       75.05      3.45 o 
  -7   5   4       32.39       32.59      2.22 o 
  -6   5   4        0.10        0.98      0.97 o 
  -5   5   4       38.52       35.41      2.23 o 
  -4   5   4       22.81       28.90      2.35 o 
  -3   5   4        9.74        9.52      1.04 o 
  -2   5   4        0.42        1.64      0.63 o 
  -1   5   4      270.42      277.21      3.85 o 
   0   5   4       93.58       97.18      1.99 o 
   1   5   4        9.09       16.61      0.99 o 
   2   5   4        8.65        7.05      0.88 o 
   3   5   4        3.69        3.06      0.91 o 
   4   5   4      104.72      119.79      2.99 o 
   5   5   4       49.29       48.91      2.13 o 
   6   5   4       41.55       46.40      2.32 o 
   7   5   4        4.74        3.69      1.20 o 
   8   5   4        1.92        2.36      1.30 o 
   9   5   4       22.27       24.12      2.16 o 
  10   5   4        4.91        5.70      1.61 o 
  11   5   4       64.95       57.58      3.52 o 
  12   5   4       13.00       17.72      2.30 o 
  13   5   4       40.07       43.36      3.96 o 
  14   5   4        5.17        8.68      2.19 o 
  15   5   4       21.51       33.50      3.45 o 
 -14   6   4        6.94        8.45      2.63 o 
 -13   6   4       18.12       13.04      2.48 o 
 -12   6   4       32.91       32.35      3.15 o 
 -11   6   4      114.51      105.81      5.05 o 
 -10   6   4       34.09       31.14      2.97 o 
  -9   6   4      269.27      261.28     11.08 o 
  -8   6   4        5.51        4.21      1.59 o 
  -7   6   4       24.41       19.03      2.05 o 
  -6   6   4       76.92       71.20      3.89 o 
  -5   6   4       82.71       84.92      3.61 o 
  -4   6   4       34.49       29.50      2.74 o 
  -3   6   4      247.88      238.01      5.56 o 
  -2   6   4      518.79      521.13     11.69 o 
  -1   6   4        4.75       17.63      2.23 o 
   0   6   4      283.87      270.88      4.81 o 
   1   6   4      751.00      741.02     10.47 o 
   2   6   4      774.32      780.32     15.87 o 
   3   6   4        0.40        4.99      1.01 o 
   4   6   4        0.00        2.82      0.97 o 
   5   6   4       76.88       76.68      2.87 o 
   6   6   4      148.64      150.43      4.27 o 
   7   6   4        3.68        6.06      1.52 o 
   8   6   4      179.67      173.75      5.24 o 
   9   6   4        3.90        6.19      1.73 o 
  10   6   4        8.39        4.17      1.86 o 
  11   6   4       11.35       10.17      2.24 o 
  12   6   4       20.60       20.78      2.88 o 
  13   6   4       16.64       15.86      2.61 o 
  14   6   4       19.07       20.58      3.48 o 
 -12   7   4        4.50        5.77      2.95 o 
 -11   7   4      115.38      107.55      5.29 o 
 -10   7   4       63.63       54.49      3.67 o 
  -9   7   4       12.16        8.81      1.93 o 
  -8   7   4       55.12       48.23      3.47 o 
  -7   7   4        1.15        1.77      1.30 o 
  -6   7   4        6.11        6.23      1.80 o 
  -5   7   4       15.02       11.21      1.81 o 
  -4   7   4      124.55      118.09      4.34 o 
  -3   7   4        6.08        6.73      1.38 o 
  -2   7   4      258.19      251.65      5.86 o 
  -1   7   4        3.47        4.23      1.49 o 
   0   7   4       36.19       33.37      2.22 o 
   1   7   4        3.06        2.20      0.97 o 
   2   7   4        2.97        8.01      1.24 o 
   3   7   4       28.04       25.78      1.95 o 
   4   7   4        0.34        2.89      1.20 o 
   5   7   4        0.54        1.50      1.23 o 
   6   7   4        0.09       -0.66      1.24 o 
   7   7   4        4.18        2.54      1.50 o 
   8   7   4       31.56       30.95      2.93 o 
   9   7   4        1.19       -0.37      2.05 o 
  10   7   4       40.69       36.52      3.59 o 
  11   7   4        2.35        3.40      2.21 o 
  12   7   4        0.37        3.32      2.54 o 
 -10   8   4       17.78       14.58      2.76 o 
  -9   8   4      138.51      127.01      5.97 o 
  -8   8   4        4.86        6.21      2.15 o 
  -7   8   4       80.17       80.70      4.16 o 
  -6   8   4       67.48       67.87      3.35 o 
  -5   8   4        6.80        6.75      1.87 o 
  -4   8   4       52.61       47.11      3.48 o 
  -3   8   4        0.20       -0.19      1.29 o 
  -2   8   4      199.17      205.13      5.61 o 
  -1   8   4      206.11      201.87      6.99 o 
   0   8   4       11.88       17.02      3.66 o 
   1   8   4      191.13      198.35      5.39 o 
   2   8   4        1.55        6.48      1.47 o 
   3   8   4       69.49       71.28      3.37 o 
   4   8   4        0.44        2.57      1.41 o 
   5   8   4        0.23        2.24      1.46 o 
   6   8   4       71.97       73.60      4.26 o 
   7   8   4        1.03        1.24      1.79 o 
   8   8   4      185.01      187.58     11.12 o 
   9   8   4      118.26      121.83      7.34 o 
  10   8   4        8.46        6.97      2.56 o 
  -6   9   4       17.70       15.66      3.87 o 
  -5   9   4       18.41       16.29      1.97 o 
  -4   9   4       47.18       40.94      2.81 o 
  -3   9   4        1.95        1.07      1.84 o 
  -2   9   4       63.89       62.42      4.55 o 
  -1   9   4        0.00        1.65      1.76 o 
   0   9   4        1.28        1.55      2.00 o 
   1   9   4        5.40        8.04      3.79 o 
   2   9   4        0.07        2.92      1.48 o 
   3   9   4        8.13        4.62      1.61 o 
   4   9   4        8.74        6.45      2.64 o 
   5   9   4        0.88        2.35      2.36 o 
   6   9   4        1.44        5.43      2.73 o 
 -17   1   5      273.49      297.59      8.51 o 
 -16   1   5       66.67       76.51      5.65 o 
 -15   1   5      467.71      498.03     13.00 o 
 -14   1   5       70.97       67.93      4.58 o 
 -13   1   5       16.90       16.90      3.51 o 
 -12   1   5       49.57       46.21      5.67 o 
 -11   1   5      105.53      104.65      3.28 o 
 -10   1   5     3728.89     3548.99     37.69 o 
  -9   1   5      406.19      361.33      6.05 o 
  -8   1   5      473.69      502.63      7.41 o 
  -7   1   5      112.04      116.94      2.34 o 
  -6   1   5      148.09      188.21      2.96 o 
  -5   1   5      278.33      289.29      4.47 o 
  -4   1   5      897.46      930.11      9.95 o 
  -3   1   5     3300.95     3209.36     37.52 o 
  -2   1   5      177.25      197.31      3.87 o 
  -1   1   5      798.90      772.43     16.59 o 
   0   1   5      544.16      630.48      9.01 o 
   1   1   5      382.97      332.56      6.20 o 
   2   1   5      170.61      179.83      2.92 o 
   3   1   5     1209.57     1202.58     12.37 o 
   4   1   5       98.82      145.40      2.37 o 
   5   1   5        2.30        3.51      0.71 o 
   6   1   5        8.64        9.47      0.82 o 
   7   1   5       63.59       63.44      1.76 o 
   8   1   5      682.11      588.34      7.50 o 
   9   1   5       36.45       43.48      1.81 o 
  10   1   5      219.78      277.79      5.16 o 
  11   1   5      142.81      117.57      3.15 o 
  12   1   5      101.60      126.37      3.59 o 
  13   1   5      152.81      143.24      5.01 o 
  14   1   5        0.09        0.42      1.36 o 
  15   1   5      191.21      207.03      5.65 o 
  16   1   5        0.00       -0.55      1.69 o 
  17   1   5      144.87      147.99      6.61 o 
 -17   2   5        0.03        2.48      2.89 o 
 -16   2   5        4.46        5.28      2.11 o 
 -15   2   5      145.24      154.17      5.86 o 
 -14   2   5        7.78       10.27      2.01 o 
 -13   2   5      115.54      114.54      4.14 o 
 -12   2   5        0.01        0.49      1.01 o 
 -11   2   5      794.30      771.17      9.89 o 
 -10   2   5       94.42      112.55      3.01 o 
  -9   2   5     2577.46     2541.01     27.55 o 
  -8   2   5       69.33       75.24      2.34 o 
  -7   2   5      367.85      407.46      5.19 o 
  -6   2   5      285.46      304.41      4.00 o 
  -5   2   5       11.98       42.16      1.65 o 
  -4   2   5     4122.17     4309.28     36.10 o 
  -3   2   5        2.01        2.57      0.46 o 
  -2   2   5      991.04      994.80     11.14 o 
  -1   2   5        2.70       35.65      3.17 o 
   0   2   5      205.45      202.60      3.36 o 
   1   2   5     2614.62     2568.37     39.92 o 
   2   2   5     2832.76     2877.03     29.82 o 
   3   2   5       43.06       62.96      1.75 o 
   4   2   5      525.56      630.98      8.12 o 
   5   2   5     2126.96     2115.46     20.12 o 
   6   2   5        0.31        4.45      0.61 o 
   7   2   5      274.48      239.65      3.46 o 
   8   2   5       71.85       58.83      1.94 o 
   9   2   5     1143.68     1129.30     12.18 o 
  10   2   5      226.19      207.09      3.93 o 
  11   2   5      414.02      344.83      6.53 o 
  12   2   5        8.21       12.22      1.47 o 
  13   2   5      364.49      332.94      6.13 o 
  14   2   5      101.76       95.04      5.48 o 
  15   2   5       13.20        8.08      2.29 o 
  16   2   5       31.41       31.08      3.39 o 
  17   2   5      145.64      139.34      7.24 o 
 -17   3   5        2.72        5.23      4.39 o 
 -16   3   5        1.63       -2.96      2.96 o 
 -15   3   5       10.60        7.59      3.43 o 
 -14   3   5        0.12       -0.58      1.53 o 
 -13   3   5       47.30       54.42      3.27 o 
 -12   3   5        9.57        8.14      1.59 o 
 -11   3   5       76.62       68.96      3.41 o 
 -10   3   5       21.69       21.95      2.08 o 
  -9   3   5        4.17        5.57      1.35 o 
  -8   3   5       10.98       12.86      2.17 o 
  -7   3   5        4.04        7.05      1.02 o 
  -6   3   5       68.34       65.85      2.62 o 
  -5   3   5       54.44       57.65      1.86 o 
  -4   3   5       30.09       32.53      1.23 o 
  -3   3   5       45.75       52.64      2.17 o 
  -2   3   5       88.48       92.66      2.51 o 
  -1   3   5      611.46      643.46      8.36 o 
   0   3   5       86.62       88.20      2.28 o 
   1   3   5      183.94      220.34      4.04 o 
   2   3   5      134.00      142.74      6.51 o 
   3   3   5      112.27      113.14      2.99 o 
   4   3   5      234.54      212.96      3.59 o 
   5   3   5      509.60      459.81      7.02 o 
   6   3   5       28.87       28.09      1.65 o 
   7   3   5      111.69      114.64      3.07 o 
   8   3   5      120.56      118.47      3.19 o 
   9   3   5      156.27      138.22      3.60 o 
  10   3   5       25.45       21.45      2.23 o 
  11   3   5        7.88        7.92      1.50 o 
  12   3   5        5.70        4.97      1.50 o 
  13   3   5       22.50       18.85      2.18 o 
  14   3   5        8.15        5.73      1.75 o 
  15   3   5        5.10        2.70      2.05 o 
  16   3   5       16.74       14.92      3.23 o 
  17   3   5       20.16       23.58      3.81 o 
 -16   4   5       12.94       19.82      5.61 o 
 -15   4   5       30.85       30.54      4.38 o 
 -14   4   5       13.16       15.99      2.37 o 
 -13   4   5       57.27       56.44      3.49 o 
 -12   4   5       24.48       19.64      2.41 o 
 -11   4   5      781.47      753.10     12.80 o 
 -10   4   5       57.65       57.43      3.31 o 
  -9   4   5     1008.40      974.04     14.65 o 
  -8   4   5       69.69       75.77      3.61 o 
  -7   4   5       16.43       33.74      3.84 o 
  -6   4   5      419.86      406.12     12.11 o 
  -5   4   5      275.84      264.73     11.32 o 
  -4   4   5      992.66      154.00    155.68 o 
  -3   4   5        1.22        1.47      0.58 o 
  -2   4   5       64.27       75.06      2.32 o 
  -1   4   5      351.62      360.50      5.92 o 
   0   4   5      179.20      165.26      3.53 o 
   1   4   5      137.26      162.27      3.30 o 
   2   4   5      131.98      141.15      4.67 o 
   3   4   5       41.60       44.42      3.79 o 
   4   4   5       28.13       42.25      2.63 o 
   5   4   5      167.17      144.18      3.91 o 
   6   4   5       13.63       26.70      1.67 o 
   7   4   5      448.97      448.77      7.44 o 
   8   4   5       98.85      102.84      3.71 o 
   9   4   5      482.28      483.38      8.91 o 
  10   4   5       52.39       49.37      3.13 o 
  11   4   5       22.92       31.51      2.63 o 
  12   4   5       10.70       11.52      2.03 o 
  13   4   5      115.55      110.03      5.08 o 
  14   4   5        1.29        2.62      1.82 o 
  15   4   5        1.95        4.08      2.09 o 
  16   4   5       46.32       54.53      6.77 o 
 -15   5   5        0.00        2.78      2.14 o 
 -14   5   5      153.47      179.68      6.86 o 
 -13   5   5       50.49       49.98      3.71 o 
 -12   5   5      144.76      147.49      7.21 o 
 -11   5   5        6.41        8.61      2.09 o 
 -10   5   5      440.60      421.65      9.48 o 
  -9   5   5      440.70      413.83      9.85 o 
  -8   5   5      129.50      118.36      5.45 o 
  -7   5   5       38.90       32.54      2.79 o 
  -6   5   5      208.45      202.57      8.80 o 
  -5   5   5       14.37       17.32      1.84 o 
  -4   5   5      243.85      248.41     10.77 o 
  -3   5   5      511.91      521.37      8.53 o 
  -2   5   5        4.38        5.00      1.88 o 
  -1   5   5      417.34      417.66      8.46 o 
   0   5   5        3.47        6.84      1.06 o 
   1   5   5        4.19       10.10      1.17 o 
   2   5   5        0.77        0.72      0.78 o 
   3   5   5       56.92       61.07      2.55 o 
   4   5   5       35.18       45.22      2.22 o 
   5   5   5      100.35       97.43      3.57 o 
   6   5   5       59.73       63.01      3.02 o 
   7   5   5        4.83        4.89      1.36 o 
   8   5   5      245.29      255.10      7.52 o 
   9   5   5        7.14       12.38      1.85 o 
  10   5   5       14.13       17.62      2.24 o 
  11   5   5        0.00        0.61      1.49 o 
  12   5   5        9.39       13.42      2.27 o 
  13   5   5       15.08       18.79      2.63 o 
  14   5   5       74.14       86.03      4.89 o 
  15   5   5       70.28       78.45      4.82 o 
 -13   6   5       36.25       34.17      3.40 o 
 -12   6   5        6.52        4.96      1.98 o 
 -11   6   5       76.03       68.44      4.46 o 
 -10   6   5        1.02       -0.87      1.67 o 
  -9   6   5        0.00        0.70      1.64 o 
  -8   6   5       56.58       57.25      3.49 o 
  -7   6   5       16.68       12.12      2.10 o 
  -6   6   5       14.33       13.40      2.01 o 
  -5   6   5        3.62        4.53      1.43 o 
  -4   6   5       83.85       85.47      3.57 o 
  -3   6   5        4.75        3.20      1.23 o 
  -2   6   5       61.58       71.46      4.24 o 
  -1   6   5       10.02        9.62      1.24 o 
   0   6   5        1.78        0.70      0.95 o 
   1   6   5      139.84      133.65      3.76 o 
   2   6   5      214.69      221.44      5.86 o 
   3   6   5        1.78        1.35      1.00 o 
   4   6   5      159.57      159.81      4.28 o 
   5   6   5       92.45       92.05      3.78 o 
   6   6   5        4.17        4.34      1.58 o 
   7   6   5       11.78        9.63      1.96 o 
   8   6   5      175.96      174.31      6.32 o 
   9   6   5       11.25        9.61      3.00 o 
  10   6   5       31.23       28.83      3.16 o 
  11   6   5       12.32       13.13      3.18 o 
  12   6   5        0.05        3.10      2.22 o 
  13   6   5       24.69       21.09      3.28 o 
 -12   7   5       43.69       42.20      4.20 o 
 -11   7   5      129.90      128.32      6.17 o 
 -10   7   5       14.99       13.27      2.81 o 
  -9   7   5      164.55      157.17      6.06 o 
  -8   7   5        9.42        6.56      1.69 o 
  -7   7   5       45.38       48.73      3.20 o 
  -6   7   5       63.80       66.06      4.07 o 
  -5   7   5       14.14       16.35      2.11 o 
  -4   7   5       39.08       36.48      2.72 o 
  -3   7   5      141.21      133.52      6.78 o 
  -2   7   5       13.87       15.75      3.07 o 
  -1   7   5        4.52        4.98      1.26 o 
   0   7   5       32.29       31.72      2.10 o 
   1   7   5       81.63       74.05      2.99 o 
   2   7   5       34.70       40.41      2.46 o 
   3   7   5        0.04        2.15      1.25 o 
   4   7   5       68.51       71.73      3.56 o 
   5   7   5        0.17        1.84      1.39 o 
   6   7   5       41.67       41.27      3.19 o 
   7   7   5       72.08       83.99      7.61 o 
   8   7   5       53.39       52.06      3.90 o 
   9   7   5        1.29        4.57      1.99 o 
  10   7   5        5.78        3.15      1.98 o 
  11   7   5        0.78        3.61      2.20 o 
  12   7   5        0.07       -2.27      2.27 o 
  -9   8   5      112.18      109.58      9.83 o 
  -8   8   5        9.91       15.63      2.42 o 
  -7   8   5        0.73        4.49      2.21 o 
  -6   8   5       37.14       39.99      3.38 o 
  -5   8   5       91.83       88.17      4.48 o 
  -4   8   5       20.69       20.26      2.34 o 
  -3   8   5       17.54       16.58      2.79 o 
  -2   8   5       37.69       41.79      2.90 o 
  -1   8   5      173.76      158.26      5.04 o 
   0   8   5       39.45       35.32      2.65 o 
   1   8   5       39.92       45.23      4.17 o 
   2   8   5       76.33       75.33      3.39 o 
   3   8   5        2.00        2.38      1.56 o 
   4   8   5        8.07        6.98      1.79 o 
   5   8   5       17.08       16.81      3.47 o 
   6   8   5        0.00        0.99      1.73 o 
   7   8   5      271.70      271.04     10.94 o 
   8   8   5      361.79      370.33     16.93 o 
   9   8   5      128.88      109.44     10.03 o 
  -5   9   5       10.18        9.89      2.27 o 
  -4   9   5        4.80        6.13      1.90 o 
  -3   9   5      108.20      108.91      4.56 o 
  -2   9   5       61.34       69.54      3.68 o 
  -1   9   5       46.80       41.90      2.92 o 
   0   9   5       10.91        7.70      2.62 o 
   1   9   5        5.34        4.89      1.81 o 
   2   9   5        2.02        5.54      1.69 o 
   3   9   5        3.13        6.93      1.85 o 
   4   9   5        9.20       10.64      2.07 o 
   5   9   5        0.14        3.16      1.91 o 
 -17   0   6        0.88       -0.30      3.42 o 
 -16   0   6       52.06       49.50     20.35 o 
 -15   0   6       27.27       29.19      4.98 o 
 -14   0   6      102.46      117.56      8.50 o 
 -13   0   6       47.28       50.87      8.10 o 
 -12   0   6       19.36       17.04      3.44 o 
 -11   0   6      791.56      741.33     42.98 o 
 -10   0   6     2239.73     2214.39     42.40 o 
  -9   0   6      528.54      492.73      9.40 o 
  -8   0   6      406.42      348.31      6.58 o 
  -7   0   6     1512.94     1544.08     23.04 o 
  -6   0   6      150.31      141.84      8.21 o 
  -5   0   6      434.35      468.01      8.27 o 
  -4   0   6     1303.31     1618.52     23.21 o 
  -3   0   6      923.28     1028.49     16.56 o 
  -2   0   6      736.93      830.46     10.62 o 
  -1   0   6     4504.72     4483.49     48.01 o 
   0   0   6     2201.39     2112.51     24.78 o 
   1   0   6     1090.83     1222.91     17.78 o 
   2   0   6      112.60      137.38      2.76 o 
   3   0   6     7294.93     7765.06     94.74 o 
   4   0   6      596.00      617.39      8.58 o 
   5   0   6      152.77      187.37      4.09 o 
   6   0   6      279.18      294.57      6.12 o 
   7   0   6     1287.77     1196.70     16.95 o 
   8   0   6     1181.06     1083.86     14.62 o 
   9   0   6       96.39       93.97      3.32 o 
  10   0   6     3653.36     3147.98     45.44 o 
  11   0   6       82.19      113.98      5.87 o 
  12   0   6      653.38      525.16     12.17 o 
  13   0   6      463.28      421.75     10.82 o 
  14   0   6        4.69       12.43      2.56 o 
  15   0   6       86.58       84.02      8.56 o 
  16   0   6      149.50      174.13     12.09 o 
  17   0   6       30.10       31.15      4.58 o 
 -17   1   6        0.11       -2.09      2.09 o 
 -16   1   6      174.28      189.62      6.65 o 
 -15   1   6       15.16       15.93      2.63 o 
 -14   1   6       18.61       16.36      2.75 o 
 -13   1   6       15.80       15.77      2.62 o 
 -12   1   6       74.24       68.11      4.29 o 
 -11   1   6      345.85      313.70      6.31 o 
 -10   1   6       12.60       17.05      1.63 o 
  -9   1   6      906.02      838.84     11.34 o 
  -8   1   6        7.15       14.02      1.34 o 
  -7   1   6       66.79       67.70      2.52 o 
  -6   1   6       15.09       19.22      1.30 o 
  -5   1   6      418.37      431.87      6.14 o 
  -4   1   6       11.17       11.83      0.82 o 
  -3   1   6       42.11       43.43      1.35 o 
  -2   1   6     1125.89     1127.77     12.43 o 
  -1   1   6      258.43      277.27      6.34 o 
   0   1   6      946.95     1031.49     19.48 o 
   1   1   6        2.70        6.37      0.63 o 
   2   1   6      944.66      966.45     10.16 o 
   3   1   6       20.98       11.04      0.69 o 
   4   1   6      124.14      170.75      2.68 o 
   5   1   6       13.32       19.71      1.00 o 
   6   1   6       41.45       39.69      1.41 o 
   7   1   6       89.93       77.30      2.24 o 
   8   1   6      336.06      300.70      4.55 o 
   9   1   6      237.25      243.98      3.89 o 
  10   1   6       10.21        8.40      1.09 o 
  11   1   6       39.60       58.29      2.35 o 
  12   1   6        2.59        6.26      1.33 o 
  13   1   6       23.75       24.78      1.98 o 
  14   1   6        0.52       -0.13      1.36 o 
  15   1   6        5.52        6.33      1.77 o 
  16   1   6       66.88       85.29      4.59 o 
  17   1   6        0.18        0.42      1.99 o 
 -17   2   6        0.55        1.85      3.47 o 
 -16   2   6        3.92        1.42      2.17 o 
 -15   2   6        7.64        7.45      2.23 o 
 -14   2   6       49.84       53.03      3.57 o 
 -13   2   6        5.31        4.43      2.01 o 
 -12   2   6       35.48       34.93      2.07 o 
 -11   2   6      378.29      380.52      6.05 o 
 -10   2   6      251.14      231.45      4.53 o 
  -9   2   6       38.69       31.09      1.78 o 
  -8   2   6       83.56       74.59      2.33 o 
  -7   2   6      870.67      889.68     11.07 o 
  -6   2   6      663.36      626.59      7.51 o 
  -5   2   6       17.78       27.16      1.48 o 
  -4   2   6     1011.57     1114.49      9.88 o 
  -3   2   6       48.62       62.58      1.84 o 
  -2   2   6      600.14      574.57      8.52 o 
  -1   2   6      730.59      705.54      8.96 o 
   0   2   6        4.10        7.00      0.87 o 
   1   2   6       57.38       57.78      1.75 o 
   2   2   6      179.57      200.12      3.24 o 
   3   2   6      987.01     1068.70     10.70 o 
   4   2   6        2.52       15.34      1.40 o 
   5   2   6       10.36       11.46      0.67 o 
   6   2   6        9.89       16.68      0.95 o 
   7   2   6      192.59      199.03      3.07 o 
   8   2   6      571.42      508.01      6.05 o 
   9   2   6       94.22       83.09      2.39 o 
  10   2   6      682.84      612.64      8.18 o 
  11   2   6        4.52       15.59      1.45 o 
  12   2   6       25.67       25.50      1.88 o 
  13   2   6       10.87        9.01      1.60 o 
  14   2   6        7.91       11.35      1.76 o 
  15   2   6       64.15       62.60      3.46 o 
  16   2   6       28.77       28.51      3.34 o 
  17   2   6       21.10       22.45      4.44 o 
 -16   3   6      227.78      247.79     10.83 o 
 -15   3   6        0.59        1.86      3.02 o 
 -14   3   6       54.65       59.31      4.88 o 
 -13   3   6        2.65        3.51      1.74 o 
 -12   3   6        4.66        4.36      1.67 o 
 -11   3   6      386.26      369.83      7.13 o 
 -10   3   6      105.08      116.91      4.15 o 
  -9   3   6     1658.80     1554.99     21.07 o 
  -8   3   6       71.42       77.71      3.78 o 
  -7   3   6       97.47       89.74      2.79 o 
  -6   3   6        1.79        3.64      0.79 o 
  -5   3   6      571.51      619.10      8.43 o 
  -4   3   6      153.45      146.61      3.00 o 
  -3   3   6      317.62      356.68      5.03 o 
  -2   3   6     1608.62     1557.50     30.22 o 
  -1   3   6      241.19      253.39      4.61 o 
   0   3   6      673.19      658.80     14.59 o 
   1   3   6      628.98      620.05     15.23 o 
   2   3   6      822.52      808.09      9.66 o 
   3   3   6        5.95        9.39      0.97 o 
   4   3   6      470.30      498.45      7.10 o 
   5   3   6      119.60      132.54      3.04 o 
   6   3   6       55.08       54.64      2.26 o 
   7   3   6       30.07       34.29      1.76 o 
   8   3   6      774.59      736.58      9.94 o 
   9   3   6      549.97      572.65      8.46 o 
  10   3   6       12.03       12.07      1.54 o 
  11   3   6       73.89       84.33      3.66 o 
  12   3   6        0.08       -1.03      1.28 o 
  13   3   6       67.30       79.14      3.86 o 
  14   3   6       38.51       38.79      2.98 o 
  15   3   6      153.92      177.29     11.99 o 
  16   3   6       61.76       75.19      4.94 o 
 -16   4   6       33.67       38.47     10.49 o 
 -15   4   6       22.55       28.32      5.90 o 
 -14   4   6       26.54       26.16      3.04 o 
 -13   4   6       40.82       42.96      3.64 o 
 -12   4   6       14.56       20.67      3.25 o 
 -11   4   6        7.36       11.26      2.21 o 
 -10   4   6      540.79      550.05     12.92 o 
  -9   4   6      167.02      153.38      4.62 o 
  -8   4   6       11.33       14.63      1.69 o 
  -7   4   6        0.90       11.41      2.01 o 
  -6   4   6      244.63      241.70      8.53 o 
  -5   4   6      170.83      170.88      4.15 o 
  -4   4   6        8.65        9.36      1.76 o 
  -3   4   6      458.17      451.54     15.43 o 
  -2   4   6        9.70        3.58      2.57 o 
  -1   4   6       45.75       58.66      2.85 o 
   0   4   6      467.88      462.41     10.73 o 
   1   4   6     1058.60     1121.09     22.50 o 
   2   4   6      198.30      205.55      6.24 o 
   3   4   6      275.29      312.13      8.55 o 
   4   4   6      336.82      315.06      6.30 o 
   5   4   6       80.88       81.87      2.76 o 
   6   4   6       37.13       32.60      2.41 o 
   7   4   6      571.55      540.87      8.59 o 
   8   4   6        8.76        9.57      1.54 o 
   9   4   6      127.52      141.37      4.85 o 
  10   4   6      148.88      156.09      7.54 o 
  11   4   6       60.80       53.91      3.45 o 
  12   4   6      228.92      218.71      9.13 o 
  13   4   6      129.43      132.95      6.61 o 
  14   4   6        1.28        4.27      1.95 o 
  15   4   6       17.06       21.96      2.98 o 
  16   4   6       24.75       25.68      9.04 o 
 -15   5   6        0.04        2.68      6.38 o 
 -14   5   6        2.39       -0.26      2.06 o 
 -13   5   6       21.58       23.20      3.05 o 
 -12   5   6      199.08      181.41      7.79 o 
 -11   5   6       16.80       15.90      2.72 o 
 -10   5   6      149.75      137.95      6.38 o 
  -9   5   6       10.76       10.39      1.89 o 
  -8   5   6       19.28       21.20      2.39 o 
  -7   5   6        0.02        1.70      1.40 o 
  -6   5   6        5.92       11.34      1.88 o 
  -5   5   6        4.40        2.70      1.20 o 
  -4   5   6      101.12      103.13      3.85 o 
  -3   5   6       75.98       77.53      2.99 o 
  -2   5   6       10.87       11.14      1.28 o 
  -1   5   6       74.61       88.93      2.89 o 
   0   5   6       37.36       49.91      2.42 o 
   1   5   6      668.45      681.38     10.41 o 
   2   5   6       11.24       11.68      1.43 o 
   3   5   6        1.84        2.39      1.03 o 
   4   5   6      137.99      133.62      4.01 o 
   5   5   6       10.72       16.17      1.70 o 
   6   5   6      338.43      342.16      7.40 o 
   7   5   6       37.52       41.99      2.88 o 
   8   5   6      197.21      197.67      6.21 o 
   9   5   6       47.81       47.43      3.63 o 
  10   5   6        2.10        4.78      1.79 o 
  11   5   6        1.57        0.82      1.62 o 
  12   5   6       10.82       17.05      2.59 o 
  13   5   6        5.18        7.31      2.30 o 
  14   5   6       46.52       56.76      6.06 o 
 -13   6   6       43.91       41.06      3.71 o 
 -12   6   6       13.06        9.88      2.54 o 
 -11   6   6       52.57       49.36      3.92 o 
 -10   6   6      669.51      628.87     12.78 o 
  -9   6   6      158.46      156.79      5.58 o 
  -8   6   6       53.32       59.70      3.65 o 
  -7   6   6      171.19      166.49      6.10 o 
  -6   6   6       18.01       22.79      2.67 o 
  -5   6   6      158.23      151.79      5.16 o 
  -4   6   6      311.25      287.96      9.25 o 
  -3   6   6       24.32       20.96      2.09 o 
  -2   6   6        1.96        4.80      1.20 o 
  -1   6   6        2.36        6.26      1.18 o 
   0   6   6        1.67        2.55      1.03 o 
   1   6   6      223.58      242.69      5.97 o 
   2   6   6      259.21      257.66      5.58 o 
   3   6   6       43.28       49.33      2.70 o 
   4   6   6       45.99       54.35      3.62 o 
   5   6   6      200.95      196.16      5.41 o 
   6   6   6      405.27      409.34      8.64 o 
   7   6   6      787.67      800.25     15.32 o 
   8   6   6      436.22      468.10     10.80 o 
   9   6   6      747.27      755.81     28.64 o 
  10   6   6      105.15       95.36      5.40 o 
  11   6   6       47.50       56.74      4.48 o 
  12   6   6       50.70       48.25      4.47 o 
  13   6   6        0.02        2.16      3.64 o 
 -11   7   6       64.90       64.88      4.82 o 
 -10   7   6       36.36       27.71      3.12 o 
  -9   7   6      196.41      174.80      6.39 o 
  -8   7   6       20.20       23.89      2.60 o 
  -7   7   6       31.22       30.17      3.12 o 
  -6   7   6        0.73        0.70      1.57 o 
  -5   7   6       35.55       38.33      2.99 o 
  -4   7   6       80.29       75.13      5.39 o 
  -3   7   6      189.25      195.17      5.69 o 
  -2   7   6      150.66      142.78      5.60 o 
  -1   7   6       98.29      100.17      3.70 o 
   0   7   6        8.14       10.73      1.51 o 
   1   7   6        1.51        3.84      1.22 o 
   2   7   6        1.98        4.08      1.32 o 
   3   7   6       35.35       44.36      3.18 o 
   4   7   6        1.32        2.05      1.39 o 
   5   7   6       67.22       66.16      3.96 o 
   6   7   6       18.05       16.47      2.82 o 
   7   7   6        0.05        3.61      2.70 o 
   8   7   6       15.98       13.81      2.39 o 
   9   7   6       35.67       39.70      3.59 o 
  10   7   6        8.92       11.17      2.51 o 
  11   7   6       94.41       85.11      6.10 o 
  -9   8   6       27.50       23.94      3.18 o 
  -8   8   6       36.96       40.67      4.32 o 
  -7   8   6        0.50        0.68      1.62 o 
  -6   8   6        0.05       -0.08      1.79 o 
  -5   8   6       96.23       93.28      4.76 o 
  -4   8   6      107.49      102.47      4.65 o 
  -3   8   6      112.19      119.36      6.06 o 
  -2   8   6      242.39      232.24      6.58 o 
  -1   8   6       58.14       58.77      3.43 o 
   0   8   6       13.43       12.97      2.34 o 
   1   8   6       30.08       31.27      2.52 o 
   2   8   6      131.99      132.19      4.57 o 
   3   8   6       28.24       31.82      2.67 o 
   4   8   6       11.99       14.12      2.23 o 
   5   8   6       28.17       29.92      4.03 o 
   6   8   6       77.45       82.35      5.08 o 
   7   8   6        6.33        8.57      2.73 o 
   8   8   6      149.65      158.88     11.73 o 
   9   8   6       51.09       47.08      4.44 o 
  -5   9   6       12.72       11.01      7.62 o 
  -4   9   6       68.92       63.68      4.05 o 
  -3   9   6      106.24      102.06      5.33 o 
  -2   9   6       39.58       39.69      3.22 o 
  -1   9   6        7.86        6.84      1.93 o 
   0   9   6        6.51        3.85      1.80 o 
   1   9   6       63.94       59.23      4.42 o 
   2   9   6        4.08        1.58      1.82 o 
   3   9   6        3.51        5.57      2.23 o 
   4   9   6        5.18        6.56      2.08 o 
 -17   1   7        0.79        4.25      2.83 o 
 -16   1   7       42.25       32.66      3.49 o 
 -15   1   7       64.69       63.24      5.45 o 
 -14   1   7       23.08       20.26      3.02 o 
 -13   1   7        0.57       -0.12      1.76 o 
 -12   1   7       41.28       51.79      3.83 o 
 -11   1   7        3.96        2.31      1.67 o 
 -10   1   7       34.26       25.34      1.90 o 
  -9   1   7       16.89       31.07      1.97 o 
  -8   1   7      369.88      322.88      5.23 o 
  -7   1   7       98.04      104.49      2.59 o 
  -6   1   7      119.40      113.08      2.52 o 
  -5   1   7      403.58      450.78      6.39 o 
  -4   1   7       74.67       82.18      1.86 o 
  -3   1   7      155.70      143.75      2.42 o 
  -2   1   7       99.19      110.21      2.63 o 
  -1   1   7     2524.86     2595.59     24.57 o 
   0   1   7        6.07        4.70      0.77 o 
   1   1   7      247.92      350.02      4.51 o 
   2   1   7      837.99      863.90      9.86 o 
   3   1   7      958.45     1040.94     10.24 o 
   4   1   7        3.00        4.45      0.61 o 
   5   1   7        5.12       21.59      1.06 o 
   6   1   7      143.50      141.25      3.25 o 
   7   1   7      184.88      173.94      3.24 o 
   8   1   7      247.75      235.10      3.76 o 
   9   1   7      985.36      989.57     10.68 o 
  10   1   7       90.10      113.39      2.91 o 
  11   1   7       83.40       62.79      3.47 o 
  12   1   7      174.32      166.93      4.15 o 
  13   1   7       18.36       10.74      1.60 o 
  14   1   7      258.36      251.16      6.65 o 
  15   1   7       26.69       34.61      4.31 o 
  16   1   7        0.02        2.53      1.98 o 
  17   1   7       26.95       32.61      3.32 o 
 -17   2   7       51.00       50.14      7.91 o 
 -16   2   7       14.43       11.32      3.69 o 
 -15   2   7        2.97        3.67      2.34 o 
 -14   2   7        2.56        7.26      2.28 o 
 -13   2   7       30.58       26.55      2.92 o 
 -12   2   7        3.66       10.40      1.62 o 
 -11   2   7        8.58       30.75      2.00 o 
 -10   2   7      759.19      694.45      9.64 o 
  -9   2   7       80.72       99.03      2.82 o 
  -8   2   7       30.49       43.90      1.91 o 
  -7   2   7      107.03      108.31      2.51 o 
  -6   2   7      177.58      196.91      3.40 o 
  -5   2   7        6.32        4.88      0.62 o 
  -4   2   7       50.68       68.27      1.51 o 
  -3   2   7      154.94      153.23      2.38 o 
  -2   2   7     1208.60     1181.22     15.67 o 
  -1   2   7      788.55      797.18      8.40 o 
   0   2   7      496.77      549.41      6.78 o 
   1   2   7        1.95       21.84      1.40 o 
   2   2   7     1046.32     1150.36     10.97 o 
   3   2   7     1445.09     1557.25     14.55 o 
   4   2   7      173.72      192.56      2.65 o 
   5   2   7      107.00       95.31      1.91 o 
   6   2   7      754.96      720.86      7.72 o 
   7   2   7      275.10      269.47      3.70 o 
   8   2   7     1111.89     1023.72     10.29 o 
   9   2   7      193.93      186.85      3.16 o 
  10   2   7       51.72       54.54      2.21 o 
  11   2   7     1637.60     1502.71     16.30 o 
  12   2   7      102.41       80.78      2.82 o 
  13   2   7        0.23        0.44      1.26 o 
  14   2   7       72.68       76.92      3.45 o 
  15   2   7       87.06      104.71      5.40 o 
  16   2   7        2.39        0.07      2.00 o 
 -16   3   7        0.42       -1.17      4.16 o 
 -15   3   7      103.25      111.15     12.58 o 
 -14   3   7      192.14      198.25      9.20 o 
 -13   3   7      119.39      117.26      5.37 o 
 -12   3   7       37.67       33.20      3.33 o 
 -11   3   7       74.53       75.27      4.21 o 
 -10   3   7      497.06      455.80     11.18 o 
  -9   3   7       36.51       28.99      2.31 o 
  -8   3   7       32.58       33.36      2.50 o 
  -7   3   7       13.08       14.24      1.52 o 
  -6   3   7       20.57       20.17      1.48 o 
  -5   3   7       20.46       20.02      1.41 o 
  -4   3   7       17.71       11.51      1.28 o 
  -3   3   7        0.39        1.74      0.73 o 
  -2   3   7        3.29        9.21      1.01 o 
  -1   3   7      136.01      155.35      3.24 o 
   0   3   7      180.47      175.84      3.48 o 
   1   3   7       21.35       18.61      1.88 o 
   2   3   7      196.89      224.27      3.90 o 
   3   3   7       78.45       86.97      2.30 o 
   4   3   7        0.01        0.53      0.64 o 
   5   3   7       36.63       29.29      1.80 o 
   6   3   7       33.25       34.25      1.75 o 
   7   3   7      100.18       92.30      2.78 o 
   8   3   7       88.23       88.80      2.96 o 
   9   3   7       43.01       43.61      2.37 o 
  10   3   7      104.25      115.88      3.88 o 
  11   3   7       69.92       75.52      3.53 o 
  12   3   7        3.96        4.01      1.56 o 
  13   3   7       78.34       85.98      4.06 o 
  14   3   7      106.66      119.58      5.36 o 
  15   3   7       54.28       60.88      4.14 o 
  16   3   7        3.04        1.88      2.37 o 
 -15   4   7        3.53        9.07      4.48 o 
 -14   4   7       25.97       30.31      3.45 o 
 -13   4   7       45.89       45.41      3.86 o 
 -12   4   7        9.57        5.86      2.02 o 
 -11   4   7        0.03        4.69      2.13 o 
 -10   4   7      552.69      510.69     17.64 o 
  -9   4   7        0.12        1.14      1.42 o 
  -8   4   7       54.47       91.28      5.31 o 
  -7   4   7      174.69      172.90      5.55 o 
  -6   4   7      158.67      152.76      5.25 o 
  -5   4   7      337.11      334.09      9.36 o 
  -4   4   7      371.29      369.22      9.02 o 
  -3   4   7        1.74       14.06      1.33 o 
  -2   4   7       15.29       18.39      1.80 o 
  -1   4   7       11.62        7.96      1.25 o 
   0   4   7       66.78       65.80      3.61 o 
   1   4   7      165.38      196.40      5.60 o 
   2   4   7       73.82       81.66      3.40 o 
   3   4   7      566.15      571.96      9.13 o 
   4   4   7        6.83       11.09      1.40 o 
   5   4   7      360.66      370.36      6.91 o 
   6   4   7      187.97      185.47      4.79 o 
   7   4   7       72.70       68.18      3.44 o 
   8   4   7     2135.87     2095.66     31.87 o 
   9   4   7       37.00       37.21      2.50 o 
  10   4   7      345.17      319.61      7.41 o 
  11   4   7      212.02      212.87      6.51 o 
  12   4   7       13.47       14.95      2.29 o 
  13   4   7       11.96       15.66      2.47 o 
  14   4   7        6.70        8.73      2.45 o 
  15   4   7      120.48      128.26      8.30 o 
 -14   5   7        0.17        0.72      2.25 o 
 -13   5   7        0.00        0.57      2.02 o 
 -12   5   7       63.97       60.66      5.23 o 
 -11   5   7        0.95        2.60      2.00 o 
 -10   5   7      351.30      339.04      9.25 o 
  -9   5   7       63.27       69.44      4.88 o 
  -8   5   7      158.98      148.32      5.85 o 
  -7   5   7        1.58        1.05      1.61 o 
  -6   5   7        0.62        1.63      1.42 o 
  -5   5   7        0.05        1.15      1.58 o 
  -4   5   7      263.26      259.83      7.00 o 
  -3   5   7      101.76       95.25      3.42 o 
  -2   5   7      149.93      156.94      3.84 o 
  -1   5   7      196.78      206.35      4.49 o 
   0   5   7        4.86        6.82      1.23 o 
   1   5   7       20.81       25.20      1.90 o 
   2   5   7       37.21       42.67      2.47 o 
   3   5   7      201.93      199.08      6.18 o 
   4   5   7       80.08       78.83      3.28 o 
   5   5   7       88.26       91.09      3.75 o 
   6   5   7        0.42        0.13      1.13 o 
   7   5   7       12.98        8.16      1.78 o 
   8   5   7       14.31       15.57      2.14 o 
   9   5   7       30.34       31.91      3.16 o 
  10   5   7      345.50      381.47      9.78 o 
  11   5   7       28.74       28.77      3.01 o 
  12   5   7       79.42       84.70      4.97 o 
  13   5   7       14.08       17.83      2.84 o 
  14   5   7        8.48        8.98      2.63 o 
 -13   6   7       41.85       38.82      4.15 o 
 -12   6   7       88.95       92.09      5.48 o 
 -11   6   7       32.44       35.35      3.50 o 
 -10   6   7        1.06        6.56      2.22 o 
  -9   6   7        5.30        4.37      1.83 o 
  -8   6   7       22.32       20.60      2.98 o 
  -7   6   7        3.10        5.64      1.89 o 
  -6   6   7        8.42        9.23      5.20 o 
  -5   6   7       64.22       61.71      3.59 o 
  -4   6   7       21.95       16.49      2.03 o 
  -3   6   7      192.03      191.85      5.45 o 
  -2   6   7      304.71      299.59      6.39 o 
  -1   6   7       21.56       21.48      1.84 o 
   0   6   7        5.34        5.61      1.40 o 
   1   6   7       90.01       93.19      3.49 o 
   2   6   7       67.74       69.26      3.27 o 
   3   6   7        5.51        4.99      1.31 o 
   4   6   7        2.69        3.94      1.29 o 
   5   6   7       46.18       44.25      3.17 o 
   6   6   7       28.03       27.14      2.61 o 
   7   6   7      173.48      187.16      6.34 o 
   8   6   7      101.20      109.26      5.76 o 
   9   6   7        0.58       -0.07      1.84 o 
  10   6   7      122.86      141.99      7.91 o 
  11   6   7      144.25      132.88      6.69 o 
  12   6   7       85.33       92.80      8.52 o 
  13   6   7       15.06       20.10      3.73 o 
 -11   7   7       27.55       24.65      3.32 o 
 -10   7   7        0.02        2.10      2.02 o 
  -9   7   7       34.89       28.51      5.62 o 
  -8   7   7        0.36        1.07      1.94 o 
  -7   7   7        0.14        1.66      1.89 o 
  -6   7   7       65.23       53.27      3.95 o 
  -5   7   7       39.82       39.33      3.13 o 
  -4   7   7       45.44       47.39      3.30 o 
  -3   7   7       43.85       41.01      3.05 o 
  -2   7   7       66.48       63.92      4.35 o 
  -1   7   7        2.17        3.18      1.38 o 
   0   7   7      119.09      125.11      6.22 o 
   1   7   7       14.17       14.43      1.73 o 
   2   7   7      113.79      113.07      4.61 o 
   3   7   7       26.93       30.31      2.58 o 
   4   7   7        4.81        7.70      1.74 o 
   5   7   7      152.59      148.03      6.13 o 
   6   7   7       77.62       77.85      6.63 o 
   7   7   7       17.92       18.04      2.57 o 
   8   7   7      109.00      103.66      5.52 o 
   9   7   7       21.74       23.35      3.09 o 
  10   7   7       52.63       46.73      4.51 o 
  11   7   7        0.47        0.24      2.31 o 
  -8   8   7       64.02       56.00      4.14 o 
  -7   8   7       16.21       16.92      2.82 o 
  -6   8   7      102.97      105.34      5.98 o 
  -5   8   7       70.41       62.32      4.21 o 
  -4   8   7       81.50       86.82      4.61 o 
  -3   8   7       51.34       63.39      4.55 o 
  -2   8   7        3.45        1.49      1.60 o 
  -1   8   7       67.96       70.99      3.98 o 
   0   8   7       12.65       10.47      1.98 o 
   1   8   7       20.33       21.88      2.31 o 
   2   8   7        0.64        0.90      2.18 o 
   3   8   7       54.10       46.36      3.29 o 
   4   8   7        8.23       12.48      2.24 o 
   5   8   7       28.93       34.27      3.78 o 
   6   8   7       93.32       94.80      5.57 o 
   7   8   7        1.18        1.89      2.00 o 
   8   8   7      313.72      314.49     10.98 o 
  -3   9   7        8.01        5.44      2.47 o 
  -2   9   7      100.03       89.66      4.70 o 
  -1   9   7        0.05        1.15      1.64 o 
   0   9   7       16.97       13.15      2.40 o 
   1   9   7        0.78       -1.27      1.66 o 
   2   9   7       24.78       26.98      3.12 o 
   3   9   7        0.31       -0.90      1.76 o 
 -17   0   8       69.22       72.91     17.50 o 
 -16   0   8       25.29       38.59      5.82 o 
 -15   0   8        1.05        7.51      3.86 o 
 -14   0   8       20.68       17.79      4.25 o 
 -13   0   8        1.03       -1.68      4.12 o 
 -12   0   8       28.01       34.05     12.61 o 
 -11   0   8        1.77        2.20      2.45 o 
 -10   0   8       79.86       55.76      4.38 o 
  -9   0   8        1.14       -0.82      1.66 o 
  -8   0   8      139.78      169.22      4.82 o 
  -7   0   8      139.95      135.30      3.54 o 
  -6   0   8      203.46      185.77      7.56 o 
  -5   0   8        0.50       37.01      2.24 o 
  -4   0   8     2307.49     2323.02     33.22 o 
  -3   0   8      512.84      513.04      8.85 o 
  -2   0   8      209.58      270.07      4.60 o 
  -1   0   8     1303.14     1343.15     16.73 o 
   0   0   8       72.44       81.37      3.42 o 
   1   0   8     1022.97     1049.85     15.81 o 
   2   0   8     1815.98     2027.91     29.16 o 
   3   0   8      753.01      756.80     14.94 o 
   4   0   8      205.59      184.97      4.38 o 
   5   0   8     2508.14     2418.53     31.75 o 
   6   0   8        0.11        3.94      1.01 o 
   7   0   8      628.84      601.08      9.28 o 
   8   0   8     1697.70     1512.51     23.54 o 
   9   0   8        3.21        1.46      1.32 o 
  10   0   8      413.11      369.77      8.37 o 
  11   0   8      197.50      170.59      5.84 o 
  12   0   8      173.55      162.03      5.66 o 
  13   0   8       26.44       27.62      5.11 o 
  14   0   8       28.34       22.26      3.21 o 
  15   0   8      231.48      252.68     12.50 o 
  16   0   8      130.40      153.88      8.33 o 
  17   0   8      285.78      287.95     15.63 o 
 -16   1   8       49.77       51.42      4.59 o 
 -15   1   8       57.92       60.64      4.68 o 
 -14   1   8        1.55        6.75      2.49 o 
 -13   1   8        1.78       -0.60      1.95 o 
 -12   1   8      103.37       89.67      4.97 o 
 -11   1   8      180.20      157.04      5.67 o 
 -10   1   8        9.88       10.65      1.59 o 
  -9   1   8       51.15       44.14      2.35 o 
  -8   1   8       11.37       11.15      1.19 o 
  -7   1   8      102.42      100.16      3.01 o 
  -6   1   8       10.82       12.48      1.45 o 
  -5   1   8        1.69        5.08      0.80 o 
  -4   1   8      108.79      111.31      2.28 o 
  -3   1   8       54.69       61.45      1.68 o 
  -2   1   8      493.88      518.52      5.81 o 
  -1   1   8        4.87       10.59      0.74 o 
   0   1   8      182.54      234.00      3.22 o 
   1   1   8      215.40      243.01      3.44 o 
   2   1   8       55.69       58.98      1.60 o 
   3   1   8       37.48       37.61      1.33 o 
   4   1   8       53.70       75.45      1.80 o 
   5   1   8      113.42      103.23      2.19 o 
   6   1   8       38.29       29.07      1.40 o 
   7   1   8        6.18        8.23      0.96 o 
   8   1   8       71.38       65.86      2.25 o 
   9   1   8       18.39       17.42      1.35 o 
  10   1   8       22.72       30.01      1.80 o 
  11   1   8      164.09      161.58      4.04 o 
  12   1   8        4.57        8.59      1.49 o 
  13   1   8        7.19        3.98      1.42 o 
  14   1   8       12.03        9.20      1.94 o 
  15   1   8       25.27       25.00      3.58 o 
  16   1   8       48.07       50.21      3.56 o 
 -16   2   8        4.58       10.29      4.63 o 
 -15   2   8       18.91       17.78      4.22 o 
 -14   2   8       21.28       21.43      3.96 o 
 -13   2   8        5.59        5.38      2.07 o 
 -12   2   8       10.54        8.59      1.86 o 
 -11   2   8        0.05        0.15      1.16 o 
 -10   2   8       19.24       14.39      1.62 o 
  -9   2   8        3.83        6.70      1.28 o 
  -8   2   8        3.12        5.67      1.08 o 
  -7   2   8       62.15       66.07      2.65 o 
  -6   2   8       12.31       16.92      1.21 o 
  -5   2   8        8.26       10.96      0.90 o 
  -4   2   8       63.05       67.19      1.72 o 
  -3   2   8      102.33      101.98      2.30 o 
  -2   2   8        9.09       17.77      1.03 o 
  -1   2   8      945.17      847.95     10.01 o 
   0   2   8      437.75      436.90      5.94 o 
   1   2   8       70.27       73.14      2.74 o 
   2   2   8      655.55      679.79      7.48 o 
   3   2   8      589.26      597.63      7.14 o 
   4   2   8      107.09       97.29      1.99 o 
   5   2   8      112.66      108.57      2.13 o 
   6   2   8      483.61      473.41      5.74 o 
   7   2   8      641.44      606.59      6.74 o 
   8   2   8      352.89      320.04      4.37 o 
   9   2   8      216.53      200.49      3.34 o 
  10   2   8       69.86       61.62      2.21 o 
  11   2   8        1.05        2.29      0.97 o 
  12   2   8       30.12       31.14      1.92 o 
  13   2   8        1.55       -1.18      1.18 o 
  14   2   8        0.94        0.26      1.47 o 
  15   2   8       79.03       88.68      5.67 o 
  16   2   8        9.70       10.21      2.68 o 
 -16   3   8        2.51        6.11      4.55 o 
 -15   3   8        5.08        4.46      4.35 o 
 -14   3   8       35.93       42.88      7.46 o 
 -13   3   8       51.61       42.28      4.23 o 
 -12   3   8       44.73       39.29      6.57 o 
 -11   3   8      181.77      169.82      7.88 o 
 -10   3   8       50.84       47.62      3.69 o 
  -9   3   8       47.88       43.33      3.69 o 
  -8   3   8       35.32       36.91      3.61 o 
  -7   3   8       20.70       19.72      1.93 o 
  -6   3   8       38.53       31.82      2.09 o 
  -5   3   8       29.24       35.60      2.08 o 
  -4   3   8       17.58       22.73      1.57 o 
  -3   3   8       10.08        8.54      1.00 o 
  -2   3   8      420.99      389.49     11.50 o 
  -1   3   8        7.28        7.46      1.22 o 
   0   3   8      132.50      155.91      3.59 o 
   1   3   8       30.42       33.27      2.33 o 
   2   3   8        1.71       11.31      1.19 o 
   3   3   8       26.01       32.00      2.28 o 
   4   3   8      227.68      231.87      5.14 o 
   5   3   8      154.66      147.82      3.77 o 
   6   3   8       66.09       53.54      2.23 o 
   7   3   8       15.39       15.85      1.40 o 
   8   3   8      369.45      336.64      5.58 o 
   9   3   8       80.81       79.67      3.23 o 
  10   3   8       42.03       55.11      2.81 o 
  11   3   8      353.66      359.15      6.39 o 
  12   3   8        1.70        0.98      1.33 o 
  13   3   8       25.50       20.70      2.20 o 
  14   3   8       18.30       19.15      2.62 o 
  15   3   8       19.99       21.59      2.84 o 
  16   3   8       43.72       45.86      4.62 o 
 -15   4   8       27.35       39.83      6.90 o 
 -14   4   8        0.09       -1.35      2.89 o 
 -13   4   8       32.97       34.82      3.47 o 
 -12   4   8        1.65        2.37      2.07 o 
 -11   4   8       24.01       27.84      3.26 o 
 -10   4   8       63.08       63.68      3.91 o 
  -9   4   8       51.91       46.09      3.33 o 
  -8   4   8      184.39      156.98      6.05 o 
  -7   4   8       96.82       92.44      4.74 o 
  -6   4   8       55.78       64.92      3.89 o 
  -5   4   8      106.25       93.92      4.04 o 
  -4   4   8      695.69      640.18     10.31 o 
  -3   4   8      400.52      378.67      6.49 o 
  -2   4   8        0.70        0.32      0.89 o 
  -1   4   8      344.17      319.32      5.79 o 
   0   4   8      309.13      297.98      5.85 o 
   1   4   8       83.95       92.83      3.30 o 
   2   4   8        8.80        9.17      1.32 o 
   3   4   8       73.35       87.89      3.39 o 
   4   4   8       24.86       27.92      2.45 o 
   5   4   8      414.72      416.29      7.66 o 
   6   4   8      625.39      619.41     10.23 o 
   7   4   8       38.08       45.92      2.83 o 
   8   4   8      113.93      110.49      4.48 o 
   9   4   8      113.92      119.70      5.03 o 
  10   4   8      778.05      746.58     14.05 o 
  11   4   8      228.13      220.86      6.83 o 
  12   4   8        8.48        7.11      2.20 o 
  13   4   8       37.69       38.99      4.12 o 
  14   4   8       71.70       68.56      4.81 o 
  15   4   8        0.90        0.82      2.68 o 
 -14   5   8       11.24       13.00      2.91 o 
 -13   5   8       57.19       64.57      4.66 o 
 -12   5   8       17.48       22.98      3.02 o 
 -11   5   8        9.45        6.12      2.19 o 
 -10   5   8       38.53       32.94      3.05 o 
  -9   5   8       33.06       35.85      3.07 o 
  -8   5   8       13.43       14.26      2.27 o 
  -7   5   8      121.57      124.68      7.13 o 
  -6   5   8      157.71      139.25      5.45 o 
  -5   5   8      100.05       91.69      4.41 o 
  -4   5   8      179.32      172.27      7.86 o 
  -3   5   8       42.18       45.17      2.66 o 
  -2   5   8       11.15       15.93      1.83 o 
  -1   5   8       11.20       12.73      2.23 o 
   0   5   8       21.46       21.01      1.87 o 
   1   5   8       62.76       62.36      3.02 o 
   2   5   8       95.14      102.40      3.67 o 
   3   5   8        6.54        6.86      1.36 o 
   4   5   8       23.98       28.48      2.22 o 
   5   5   8       12.86       12.15      1.70 o 
   6   5   8        1.37        4.53      1.57 o 
   7   5   8      167.61      177.08      6.31 o 
   8   5   8      173.20      162.12      5.67 o 
   9   5   8       70.85       89.25     11.83 o 
  10   5   8        6.97       10.11      2.80 o 
  11   5   8       24.49       26.08      3.30 o 
  12   5   8        2.09        2.49      2.01 o 
  13   5   8        1.19        6.84      2.32 o 
  14   5   8        8.11        5.97      2.75 o 
 -12   6   8        0.02       -0.62      2.07 o 
 -11   6   8       29.67       26.98      3.45 o 
 -10   6   8      139.88      130.00      5.92 o 
  -9   6   8       48.41       46.16      3.55 o 
  -8   6   8       44.03       34.09      4.10 o 
  -7   6   8      330.02      321.80      8.83 o 
  -6   6   8      274.54      257.42     10.72 o 
  -5   6   8      235.95      229.78      9.14 o 
  -4   6   8      181.19      172.11      5.63 o 
  -3   6   8      133.36      133.75      4.94 o 
  -2   6   8      415.49      432.52      9.26 o 
  -1   6   8       53.70       47.17      2.84 o 
   0   6   8       18.38       19.88      2.11 o 
   1   6   8       10.48        8.17      1.54 o 
   2   6   8        7.10       14.93      1.85 o 
   3   6   8        8.92       11.56      1.71 o 
   4   6   8        0.10        3.63      1.41 o 
   5   6   8      131.25      134.75      5.06 o 
   6   6   8        0.83        4.31      1.68 o 
   7   6   8      125.49      139.42      5.93 o 
   8   6   8      174.27      172.59      6.69 o 
   9   6   8      104.30      105.87      5.78 o 
  10   6   8       26.33       33.61      5.62 o 
  11   6   8       61.50       67.80      4.96 o 
  12   6   8        5.86        6.83      2.89 o 
 -10   7   8       21.97       17.78      3.37 o 
  -9   7   8       39.01       29.81      3.05 o 
  -8   7   8        3.67        5.69      2.14 o 
  -7   7   8       41.90       36.15      3.55 o 
  -6   7   8        1.25        0.87      1.74 o 
  -5   7   8       71.04       64.09      4.02 o 
  -4   7   8       21.91       18.51      2.38 o 
  -3   7   8      169.00      164.79      5.71 o 
  -2   7   8        9.50        8.57      1.78 o 
  -1   7   8       26.61       23.75      2.68 o 
   0   7   8       22.75       21.06      2.32 o 
   1   7   8        0.87        3.05      1.33 o 
   2   7   8        7.77        7.53      1.95 o 
   3   7   8       28.47       27.07      2.65 o 
   4   7   8       48.11       46.17      3.46 o 
   5   7   8       43.41       46.98      3.43 o 
   6   7   8        2.34        2.31      1.79 o 
   7   7   8       21.15       25.20      2.96 o 
   8   7   8        0.02        2.38      2.43 o 
   9   7   8       24.69       25.39      3.24 o 
  10   7   8       59.72       66.83      5.46 o 
  -7   8   8        5.44        7.61      2.53 o 
  -6   8   8       12.32        9.54      2.43 o 
  -5   8   8       51.88       43.90      3.62 o 
  -4   8   8        1.73        2.71      1.87 o 
  -3   8   8      283.21      270.98      7.51 o 
  -2   8   8      210.90      209.15      6.76 o 
  -1   8   8        6.82        7.14      2.10 o 
   0   8   8       89.55       91.22      6.52 o 
   1   8   8       63.97       65.21      3.71 o 
   2   8   8       35.62       39.66      3.70 o 
   3   8   8       11.81       17.28      3.00 o 
   4   8   8        1.65        1.85      1.79 o 
   5   8   8       46.89       47.21      4.58 o 
   6   8   8        0.56        0.47      2.64 o 
   7   8   8        6.05        6.64      2.59 o 
  -1   9   8        1.21       -0.57      4.19 o 
   0   9   8        7.09        6.54      2.25 o 
   1   9   8       15.43       23.19      8.98 o 
 -16   1   9        1.33        2.79      3.49 o 
 -15   1   9        0.81        4.46      2.83 o 
 -14   1   9       57.26       73.14      5.06 o 
 -13   1   9       65.56       61.01      4.44 o 
 -12   1   9      275.04      240.28      7.43 o 
 -11   1   9       20.91       20.38      2.74 o 
 -10   1   9      337.93      317.57      7.58 o 
  -9   1   9       28.51       40.29      2.83 o 
  -8   1   9       63.63       60.96      2.40 o 
  -7   1   9      121.94      107.11      3.02 o 
  -6   1   9       17.73       17.43      1.87 o 
  -5   1   9       18.21       19.24      1.28 o 
  -4   1   9        0.03        0.83      0.67 o 
  -3   1   9       62.94       64.44      2.06 o 
  -2   1   9       72.42       79.11      1.90 o 
  -1   1   9      401.26      425.06      5.10 o 
   0   1   9       29.57       41.74      1.31 o 
   1   1   9      175.48      156.66      2.72 o 
   2   1   9      459.20      490.24      6.51 o 
   3   1   9       77.35       81.53      2.08 o 
   4   1   9       76.73       79.73      2.13 o 
   5   1   9        0.10        2.16      0.83 o 
   6   1   9      305.07      282.58      4.20 o 
   7   1   9     1323.28     1215.09     12.60 o 
   8   1   9      451.00      414.55      5.68 o 
   9   1   9      517.21      471.67      6.33 o 
  10   1   9      154.78      156.94      3.71 o 
  11   1   9      186.66      193.76      4.47 o 
  12   1   9       21.79       21.59      1.96 o 
  13   1   9        4.02        5.54      1.56 o 
  14   1   9      217.64      242.68      5.89 o 
  15   1   9      262.17      271.48      6.87 o 
  16   1   9        0.78        1.04      1.91 o 
 -16   2   9        0.05        1.54      4.20 o 
 -15   2   9        0.49        2.32      2.50 o 
 -14   2   9      145.82      160.93      7.25 o 
 -13   2   9       15.30       12.03      3.03 o 
 -12   2   9        0.36       -0.90      1.69 o 
 -11   2   9      117.78       99.21      4.14 o 
 -10   2   9      225.23      207.54      6.46 o 
  -9   2   9      124.55      108.84      3.66 o 
  -8   2   9       96.71       97.10      3.51 o 
  -7   2   9      299.64      277.98      5.19 o 
  -6   2   9        9.53       15.26      1.29 o 
  -5   2   9     1935.99     1870.45     26.24 o 
  -4   2   9      588.29      583.83      7.00 o 
  -3   2   9      250.83      249.75      3.95 o 
  -2   2   9      425.55      389.74      5.30 o 
  -1   2   9       11.52        6.56      0.86 o 
   0   2   9      152.82      167.56      3.38 o 
   1   2   9       32.49       32.56      1.65 o 
   2   2   9       70.82       74.36      2.46 o 
   3   2   9      491.88      495.43      6.70 o 
   4   2   9      744.57      755.23      8.34 o 
   5   2   9      557.54      565.63      6.28 o 
   6   2   9      319.67      287.06      3.95 o 
   7   2   9      889.01      806.37      8.55 o 
   8   2   9     1485.74     1412.16     14.48 o 
   9   2   9      164.32      163.28      4.02 o 
  10   2   9       18.70       17.89      1.41 o 
  11   2   9      124.97      115.50      3.86 o 
  12   2   9       47.51       44.86      2.32 o 
  13   2   9      113.95      125.08      3.74 o 
  14   2   9        2.57        5.00      2.03 o 
  15   2   9       13.34       12.96      2.76 o 
  16   2   9      331.49      361.25     11.32 o 
 -15   3   9       17.20       33.87      6.27 o 
 -14   3   9       32.99       48.15      6.61 o 
 -13   3   9       11.94       18.57      3.38 o 
 -12   3   9        7.02        8.42      2.18 o 
 -11   3   9        7.10       13.78      2.55 o 
 -10   3   9        7.60        8.28      1.85 o 
  -9   3   9        8.44        8.51      2.84 o 
  -8   3   9      127.64      120.18      8.56 o 
  -7   3   9       83.24       77.70      3.75 o 
  -6   3   9      141.77      130.45      3.82 o 
  -5   3   9      626.82      586.64      9.36 o 
  -4   3   9      162.26      154.39      3.77 o 
  -3   3   9        7.63        7.17      1.07 o 
  -2   3   9       16.08       13.92      1.29 o 
  -1   3   9      288.51      306.21      6.10 o 
   0   3   9      184.68      196.24      4.31 o 
   1   3   9        1.63        8.07      1.15 o 
   2   3   9        1.15       -0.10      0.80 o 
   3   3   9        4.49        6.78      1.17 o 
   4   3   9        8.03        8.41      1.25 o 
   5   3   9        1.02        9.56      1.32 o 
   6   3   9       97.11       89.44      2.98 o 
   7   3   9      160.90      150.55      3.57 o 
   8   3   9       49.60       46.35      2.32 o 
   9   3   9       65.11       69.74      3.98 o 
  10   3   9       35.56       31.96      2.30 o 
  11   3   9       19.86       14.07      1.86 o 
  12   3   9       69.45       63.68      3.52 o 
  13   3   9        7.21        5.13      2.15 o 
  14   3   9       39.27       36.92      3.61 o 
  15   3   9       50.23       50.01      4.28 o 
 -14   4   9       70.42       77.09      7.39 o 
 -13   4   9       57.39       69.94      4.81 o 
 -12   4   9        2.51        1.50      2.24 o 
 -11   4   9       28.14       27.89      3.31 o 
 -10   4   9       66.78       66.30      5.05 o 
  -9   4   9        0.25        1.97      1.49 o 
  -8   4   9      247.14      231.53      9.13 o 
  -7   4   9      214.50      198.92      6.36 o 
  -6   4   9        5.60        8.46      1.90 o 
  -5   4   9      226.52      218.23      5.89 o 
  -4   4   9       27.28       27.17      2.20 o 
  -3   4   9      710.11      691.23     14.45 o 
  -2   4   9       52.61       60.55      3.38 o 
  -1   4   9      438.50      462.08      7.64 o 
   0   4   9        7.56       13.97      1.62 o 
   1   4   9       10.13       17.66      1.85 o 
   2   4   9       23.95       31.10      2.22 o 
   3   4   9       82.05      101.53      3.70 o 
   4   4   9       31.44       28.18      2.21 o 
   5   4   9       19.89       20.15      2.05 o 
   6   4   9      194.49      194.29      5.08 o 
   7   4   9       70.29       76.90      3.70 o 
   8   4   9      129.92      138.40      5.24 o 
   9   4   9       35.65       37.71      3.02 o 
  10   4   9        2.08        3.20      1.62 o 
  11   4   9        0.80        3.26      1.83 o 
  12   4   9        0.07        0.07      1.82 o 
  13   4   9       63.11       70.75      4.75 o 
  14   4   9        0.00        3.34      3.01 o 
 -13   5   9       29.28       30.72      3.62 o 
 -12   5   9        0.01        1.59      2.28 o 
 -11   5   9        2.39        1.34      1.98 o 
 -10   5   9        1.04        1.11      1.75 o 
  -9   5   9       35.13       35.16      4.08 o 
  -8   5   9      101.51       81.54      4.90 o 
  -7   5   9        5.57        6.60      2.83 o 
  -6   5   9       65.74       65.19      4.40 o 
  -5   5   9       52.49       50.59      3.37 o 
  -4   5   9        3.01        6.06      1.58 o 
  -3   5   9        1.23       -0.84      1.12 o 
  -2   5   9      127.43      128.81      4.29 o 
  -1   5   9      210.75      209.30      5.60 o 
   0   5   9       34.35       37.59      2.37 o 
   1   5   9        0.04        2.76      1.18 o 
   2   5   9       34.63       39.66      3.08 o 
   3   5   9       14.57       15.70      1.84 o 
   4   5   9       79.00       78.67      3.66 o 
   5   5   9        0.70        2.70      1.52 o 
   6   5   9      205.38      204.89      5.91 o 
   7   5   9      124.90      117.42      8.86 o 
   8   5   9       12.39       12.59      2.19 o 
   9   5   9       23.20       19.17      2.80 o 
  10   5   9        3.77        3.77      2.07 o 
  11   5   9        0.08        1.75      2.00 o 
  12   5   9       99.98       96.83      5.94 o 
  13   5   9       20.88       20.51      3.17 o 
 -12   6   9        0.58       -0.27      2.66 o 
 -11   6   9        7.21        7.07      2.71 o 
 -10   6   9        0.00       -0.21      1.69 o 
  -9   6   9       12.47       11.46      2.30 o 
  -8   6   9        4.01        4.94      2.13 o 
  -7   6   9       44.37       39.70      3.56 o 
  -6   6   9        4.56        3.00      1.87 o 
  -5   6   9       50.09       48.39      3.52 o 
  -4   6   9      232.07      231.24      6.52 o 
  -3   6   9      191.53      187.82      6.81 o 
  -2   6   9       22.83       21.50      2.27 o 
  -1   6   9      506.82      513.50     12.69 o 
   0   6   9       69.91       64.33      3.20 o 
   1   6   9        9.77       21.51      2.17 o 
   2   6   9       26.66       30.44      2.81 o 
   3   6   9        1.71        4.88      1.44 o 
   4   6   9        9.85       12.29      1.89 o 
   5   6   9        1.88        3.42      1.62 o 
   6   6   9        4.10        6.52      1.89 o 
   7   6   9       21.18       25.77      2.81 o 
   8   6   9        7.78        8.44      2.25 o 
   9   6   9      106.17      111.73      6.08 o 
  10   6   9       87.77       94.18      5.79 o 
  11   6   9       12.30       11.63      2.99 o 
  12   6   9        7.70        5.82      3.02 o 
 -10   7   9        9.61       11.89      3.01 o 
  -9   7   9       39.03       38.50      6.15 o 
  -8   7   9        0.60        0.74      2.04 o 
  -7   7   9       78.51       81.92      5.21 o 
  -6   7   9        0.00        0.67      2.00 o 
  -5   7   9       85.75       71.68      4.35 o 
  -4   7   9       31.28       36.46      3.21 o 
  -3   7   9        5.26        4.20      1.79 o 
  -2   7   9       41.01       34.37      3.03 o 
  -1   7   9        3.74        2.86      1.56 o 
   0   7   9       14.40       16.14      2.07 o 
   1   7   9        0.53       -0.03      1.40 o 
   2   7   9        2.65        4.71      1.65 o 
   3   7   9        2.20        3.06      1.55 o 
   4   7   9        2.85        4.54      1.84 o 
   5   7   9        4.88        3.82      1.88 o 
   6   7   9       15.43       19.77      4.61 o 
   7   7   9      121.71      119.39      6.06 o 
   8   7   9        6.89        5.60      2.31 o 
   9   7   9       49.95       42.40      7.38 o 
  -6   8   9        3.77        6.99      2.51 o 
  -5   8   9       11.20       10.82      2.65 o 
  -4   8   9        2.34        6.76      2.06 o 
  -3   8   9        4.57        5.90      2.11 o 
  -2   8   9       25.64       26.46      3.34 o 
  -1   8   9       38.51       37.18      3.29 o 
   0   8   9        0.03       -0.36      1.66 o 
   1   8   9       25.88       28.78      3.00 o 
   2   8   9       56.99       56.74      3.85 o 
   3   8   9       13.43       10.60      2.36 o 
   4   8   9      100.71      103.15      5.72 o 
   5   8   9       11.37       14.65      2.96 o 
   6   8   9        0.02       -1.36      2.11 o 
 -16   0  10        5.67        1.82      3.98 o 
 -15   0  10      304.07      331.67     14.14 o 
 -14   0  10       78.72       84.37     16.87 o 
 -13   0  10      247.16      290.14     12.98 o 
 -12   0  10      431.72      426.53     15.42 o 
 -11   0  10      415.97      387.57     36.68 o 
 -10   0  10        0.21        7.59      2.97 o 
  -9   0  10      150.19      141.53      7.11 o 
  -8   0  10     1180.25     1040.61     22.45 o 
  -7   0  10      319.84      322.67      8.57 o 
  -6   0  10      551.49      633.44     11.54 o 
  -5   0  10      518.59      481.71      9.25 o 
  -4   0  10     1644.91     1608.64     22.19 o 
  -3   0  10     1092.94     1096.20     14.49 o 
  -2   0  10      735.17      700.48      9.91 o 
  -1   0  10      716.52      625.30      9.80 o 
   0   0  10      239.12      219.44      4.66 o 
   1   0  10       77.63       61.33      3.97 o 
   2   0  10     1345.66     1336.66     28.59 o 
   3   0  10     1333.51     1424.23     21.61 o 
   4   0  10      400.62      427.56      7.63 o 
   5   0  10       57.57       77.46      3.21 o 
   6   0  10     3045.29     2835.16     41.18 o 
   7   0  10     2687.50     2542.74     37.50 o 
   8   0  10      939.37      937.82     16.27 o 
   9   0  10      288.40      272.85      7.10 o 
  10   0  10      394.99      372.75      8.77 o 
  11   0  10      152.91      164.00      5.92 o 
  12   0  10       99.16      120.13      5.48 o 
  13   0  10      204.46      215.64      7.76 o 
  14   0  10       51.00       51.13      4.63 o 
  15   0  10       51.01       64.96      5.33 o 
  16   0  10      142.01      138.89      8.72 o 
 -16   1  10       61.67       65.75      5.61 o 
 -15   1  10       18.97       17.27      3.74 o 
 -14   1  10       38.25       47.50      5.51 o 
 -13   1  10        0.41        2.78      2.86 o 
 -12   1  10       32.31       41.82      8.38 o 
 -11   1  10        9.52        6.02      2.14 o 
 -10   1  10       11.44       12.43      2.09 o 
  -9   1  10       41.39       42.68      2.60 o 
  -8   1  10        0.38        0.12      1.07 o 
  -7   1  10      283.59      239.19      4.56 o 
  -6   1  10      198.14      201.15      3.78 o 
  -5   1  10        0.78        4.63      0.90 o 
  -4   1  10      171.19      161.73      4.65 o 
  -3   1  10        2.70        5.17      0.77 o 
  -2   1  10       71.00       83.96      2.38 o 
  -1   1  10      356.01      348.49      5.36 o 
   0   1  10       97.93      110.84      3.15 o 
   1   1  10      115.37      138.90      2.89 o 
   2   1  10      136.16      143.43      3.57 o 
   3   1  10      136.41      126.84      2.79 o 
   4   1  10        0.05        4.52      0.74 o 
   5   1  10      266.97      244.80      3.81 o 
   6   1  10       14.87       16.89      1.20 o 
   7   1  10      338.90      335.25      4.95 o 
   8   1  10       26.21       22.46      1.57 o 
   9   1  10       34.52       37.25      2.07 o 
  10   1  10        0.94        1.37      1.11 o 
  11   1  10       19.78       20.75      1.83 o 
  12   1  10        3.94        4.84      1.50 o 
  13   1  10       20.91       17.98      2.02 o 
  14   1  10       20.53       22.27      2.36 o 
  15   1  10        2.65        2.23      1.89 o 
 -15   2  10       66.15       81.23     13.14 o 
 -14   2  10        0.11       -0.14      2.38 o 
 -13   2  10      132.34      144.11      8.50 o 
 -12   2  10       57.34       60.84      4.20 o 
 -11   2  10       39.61       40.28      5.52 o 
 -10   2  10       12.82       10.34      1.89 o 
  -9   2  10       72.15       73.41      3.52 o 
  -8   2  10      209.57      176.83      4.77 o 
  -7   2  10        1.90        6.84      1.25 o 
  -6   2  10        0.62        2.12      0.95 o 
  -5   2  10       17.96       19.79      1.44 o 
  -4   2  10      637.12      596.58      7.29 o 
  -3   2  10      129.81      128.59      2.69 o 
  -2   2  10        5.73        8.64      0.97 o 
  -1   2  10      779.31      783.30      9.86 o 
   0   2  10      175.51      167.41      3.40 o 
   1   2  10        8.81       17.39      1.65 o 
   2   2  10      121.79      131.98      3.15 o 
   3   2  10      263.98      259.98      4.54 o 
   4   2  10      230.51      200.19      3.53 o 
   5   2  10       57.85       52.50      1.86 o 
   6   2  10      210.71      187.01      3.25 o 
   7   2  10      271.99      246.76      3.95 o 
   8   2  10      225.64      220.19      3.76 o 
   9   2  10       29.83       29.84      1.68 o 
  10   2  10       40.31       43.01      2.08 o 
  11   2  10       15.44       19.93      1.72 o 
  12   2  10       48.63       52.76      2.58 o 
  13   2  10       38.34       40.40      3.51 o 
  14   2  10       73.61       82.34      4.94 o 
  15   2  10       14.82       15.07      3.05 o 
 -15   3  10       11.81       13.68      5.17 o 
 -14   3  10       18.30       25.84      5.38 o 
 -13   3  10        0.01       -0.68      4.80 o 
 -12   3  10        8.13       16.55      3.21 o 
 -11   3  10        1.15       -0.13      1.84 o 
 -10   3  10        7.13        6.22      2.09 o 
  -9   3  10       49.32       47.42      3.78 o 
  -8   3  10        1.32        3.44      1.88 o 
  -7   3  10      335.78      300.50      6.95 o 
  -6   3  10       58.44       50.13      3.06 o 
  -5   3  10       37.56       39.74      2.44 o 
  -4   3  10      213.79      184.82      4.28 o 
  -3   3  10      205.84      207.97      4.22 o 
  -2   3  10        7.86        9.58      1.33 o 
  -1   3  10      755.09      731.04      9.80 o 
   0   3  10      111.41      108.66      3.33 o 
   1   3  10       51.32       63.94      2.71 o 
   2   3  10      208.09      196.07      4.34 o 
   3   3  10      361.76      333.55      6.00 o 
   4   3  10        0.63        3.65      1.16 o 
   5   3  10      531.80      473.51      7.83 o 
   6   3  10      103.26       90.54      3.54 o 
   7   3  10     1020.28      956.61     13.34 o 
   8   3  10       88.34       78.24      3.28 o 
   9   3  10      173.57      171.38      4.68 o 
  10   3  10        0.22        1.69      1.40 o 
  11   3  10       10.09       10.30      1.88 o 
  12   3  10        4.53        9.16      2.35 o 
  13   3  10       68.88       72.90      5.06 o 
  14   3  10      157.33      151.57      7.44 o 
  15   3  10       19.50       28.20      3.96 o 
 -14   4  10       84.27       76.75      9.50 o 
 -13   4  10       11.85       10.96      3.58 o 
 -12   4  10       24.70       22.26      3.36 o 
 -11   4  10       63.54       53.82      4.47 o 
 -10   4  10        5.40        7.60      2.05 o 
  -9   4  10        0.01       -0.21      1.71 o 
  -8   4  10      119.37      104.44      7.11 o 
  -7   4  10       88.54       75.05      4.56 o 
  -6   4  10      200.73      199.13      6.39 o 
  -5   4  10      723.99      695.03     12.70 o 
  -4   4  10        2.67        4.01      1.39 o 
  -3   4  10       72.65       73.63      3.73 o 
  -2   4  10      613.77      597.24      9.42 o 
  -1   4  10      377.28      361.61      6.69 o 
   0   4  10       56.91       58.36      3.05 o 
   1   4  10      183.81      161.60      4.44 o 
   2   4  10       80.16       94.46      3.74 o 
   3   4  10       47.44       38.85      2.59 o 
   4   4  10       99.97       83.82      3.82 o 
   5   4  10       89.22       98.60      4.14 o 
   6   4  10      231.81      222.55      5.62 o 
   7   4  10      130.86      125.87      4.94 o 
   8   4  10        7.89       11.80      2.15 o 
   9   4  10        9.42        6.61      2.10 o 
  10   4  10        6.01        7.02      1.90 o 
  11   4  10        8.85        9.33      2.32 o 
  12   4  10        0.00        1.65      1.98 o 
  13   4  10       42.15       43.10      4.02 o 
  14   4  10       17.75       18.54      5.02 o 
 -13   5  10        4.00        3.67      2.47 o 
 -12   5  10       36.88       40.26      4.33 o 
 -11   5  10       14.08       14.45      3.04 o 
 -10   5  10        5.82        5.49      2.31 o 
  -9   5  10        0.21        0.96      1.94 o 
  -8   5  10        1.87        3.45      1.90 o 
  -7   5  10        1.46        4.32      1.91 o 
  -6   5  10      122.06      109.32      7.45 o 
  -5   5  10       76.64       71.06      4.10 o 
  -4   5  10        4.61        3.06      1.57 o 
  -3   5  10      300.40      301.14      6.78 o 
  -2   5  10       36.42       37.30      2.67 o 
  -1   5  10       24.48       25.31      2.14 o 
   0   5  10        0.54        0.51      1.20 o 
   1   5  10       20.48       17.66      2.01 o 
   2   5  10       10.18       12.20      1.79 o 
   3   5  10       30.98       36.75      2.65 o 
   4   5  10        9.93        7.98      2.14 o 
   5   5  10       21.43       17.84      2.41 o 
   6   5  10       33.93       32.23      2.91 o 
   7   5  10      211.70      209.76      6.88 o 
   8   5  10        0.93        1.48      2.26 o 
   9   5  10       92.86       84.78      5.17 o 
  10   5  10        2.83        6.45      2.31 o 
  11   5  10       23.92       23.22      3.32 o 
  12   5  10       75.94       96.34     10.77 o 
  13   5  10        1.70        1.60      3.42 o 
 -11   6  10       27.06       28.86      4.17 o 
 -10   6  10        1.30        3.25      2.03 o 
  -9   6  10        1.81        0.69      2.00 o 
  -8   6  10       69.03       60.96      4.58 o 
  -7   6  10        0.55        3.09      1.98 o 
  -6   6  10        0.57        3.92      1.93 o 
  -5   6  10      168.55      179.84      6.35 o 
  -4   6  10       34.27       30.21      3.42 o 
  -3   6  10       20.42       20.20      2.46 o 
  -2   6  10      141.26      144.05      6.24 o 
  -1   6  10        2.87        6.28      1.67 o 
   0   6  10        7.31        8.36      1.79 o 
   1   6  10       50.39       57.01      3.32 o 
   2   6  10        8.74        7.73      1.73 o 
   3   6  10      209.11      213.76      5.93 o 
   4   6  10       34.90       42.91      3.11 o 
   5   6  10       64.85       66.28      4.10 o 
   6   6  10        8.69        7.20      2.08 o 
   7   6  10        0.39        1.27      1.70 o 
   8   6  10        9.83        5.37      2.61 o 
   9   6  10        0.00        1.54      2.11 o 
  10   6  10       21.88       23.30      3.48 o 
  11   6  10        3.18        3.83      2.86 o 
  -9   7  10        0.04        0.52      1.97 o 
  -8   7  10       32.86       29.02      3.76 o 
  -7   7  10        2.30        3.44      2.19 o 
  -6   7  10       11.57       12.93      2.64 o 
  -5   7  10        1.81        3.80      1.94 o 
  -4   7  10        1.92        1.10      1.74 o 
  -3   7  10       35.31       32.09      3.64 o 
  -2   7  10        3.69        3.63      2.17 o 
  -1   7  10      119.10      119.35      5.47 o 
   0   7  10        8.86        7.49      1.84 o 
   1   7  10       29.22       27.86      2.74 o 
   2   7  10        1.07       -0.16      1.49 o 
   3   7  10       34.28       35.77      3.16 o 
   4   7  10       34.22       34.27      3.11 o 
   5   7  10       17.09       15.77      2.49 o 
   6   7  10        7.88        9.14      2.33 o 
   7   7  10        0.06       -1.67      1.97 o 
   8   7  10       84.41       93.41      6.39 o 
   9   7  10        1.62        3.30      2.69 o 
  -5   8  10       15.70       19.75      3.08 o 
  -4   8  10        4.44        4.34      2.09 o 
  -3   8  10       12.05       11.52      2.40 o 
  -2   8  10        2.32        5.04      2.14 o 
  -1   8  10       24.77       21.13      2.85 o 
   0   8  10        0.42       -0.17      1.81 o 
   1   8  10       18.87       17.34      2.65 o 
   2   8  10       45.94       51.96      3.87 o 
   3   8  10        8.40       12.69      2.57 o 
   4   8  10        9.23        8.87      2.47 o 
   5   8  10       63.62       72.36      5.42 o 
 -15   1  11       50.59       45.71      4.95 o 
 -14   1  11       11.66       17.06      4.46 o 
 -13   1  11       27.04       42.08      6.59 o 
 -12   1  11       28.99       41.66      4.23 o 
 -11   1  11      168.50      172.59      9.05 o 
 -10   1  11       41.86       39.13      3.56 o 
  -9   1  11       12.80       17.73      2.50 o 
  -8   1  11       81.25       73.02      3.35 o 
  -7   1  11      884.70      745.96     11.43 o 
  -6   1  11      109.00       89.78      3.04 o 
  -5   1  11      903.83      855.60     11.02 o 
  -4   1  11      154.80      174.57      3.48 o 
  -3   1  11      630.30      576.23      7.16 o 
  -2   1  11      509.25      468.24      6.11 o 
  -1   1  11       74.12       59.69      2.24 o 
   0   1  11     1218.46     1168.85     13.04 o 
   1   1  11        7.66        6.13      0.84 o 
   2   1  11      119.48      107.30      2.71 o 
   3   1  11       96.56      100.59      2.67 o 
   4   1  11     1225.25     1022.73     11.25 o 
   5   1  11        1.58       17.29      1.64 o 
   6   1  11      954.47      883.32      9.78 o 
   7   1  11      109.14      121.97      2.96 o 
   8   1  11        0.05        0.26      0.95 o 
   9   1  11        0.03        1.35      1.09 o 
  10   1  11       47.26       51.01      2.52 o 
  11   1  11       11.33       11.34      1.58 o 
  12   1  11      317.48      325.06      6.44 o 
  13   1  11       15.86       18.80      2.15 o 
  14   1  11      223.13      227.23      7.20 o 
  15   1  11       43.59       49.45      3.77 o 
 -15   2  11      366.92      415.94     17.43 o 
 -14   2  11       58.85       61.35      4.91 o 
 -13   2  11       12.23       17.16      3.09 o 
 -12   2  11      414.34      418.03     11.74 o 
 -11   2  11       21.97       23.53      2.94 o 
 -10   2  11      212.54      208.24      5.94 o 
  -9   2  11      133.77      140.29      4.72 o 
  -8   2  11      557.11      491.55      8.69 o 
  -7   2  11      140.17      141.59      3.82 o 
  -6   2  11      227.99      258.69      4.79 o 
  -5   2  11       78.75      106.87      3.71 o 
  -4   2  11      992.24      992.96     11.11 o 
  -3   2  11      459.01      443.42      5.99 o 
  -2   2  11      747.77      688.87      8.47 o 
  -1   2  11      743.40      714.75      8.47 o 
   0   2  11      157.63      133.72      3.41 o 
   1   2  11      687.44      661.24      8.89 o 
   2   2  11       21.46       19.60      1.50 o 
   3   2  11      260.68      208.79      4.12 o 
   4   2  11       42.45       56.47      2.28 o 
   5   2  11      422.66      427.97      6.11 o 
   6   2  11     1292.77     1195.48     13.60 o 
   7   2  11       34.37       38.78      2.23 o 
   8   2  11      177.01      162.99      3.40 o 
   9   2  11      141.33      132.83      3.30 o 
  10   2  11       19.59       23.87      1.80 o 
  11   2  11       59.77       69.61      3.77 o 
  12   2  11       91.14      106.52      4.10 o 
  13   2  11       56.97       56.76      3.87 o 
  14   2  11        3.97        5.89      2.46 o 
  15   2  11       59.86       61.21      5.65 o 
 -14   3  11       36.02       36.04      8.15 o 
 -13   3  11       87.36       88.32      8.55 o 
 -12   3  11       52.37       44.45      4.48 o 
 -11   3  11        0.09        5.00      2.18 o 
 -10   3  11       26.58       25.33      2.89 o 
  -9   3  11        1.41        2.10      1.81 o 
  -8   3  11        7.73        7.88      2.32 o 
  -7   3  11        3.10        2.19      1.51 o 
  -6   3  11        0.29       -0.57      2.00 o 
  -5   3  11       26.59       23.77      2.08 o 
  -4   3  11       40.87       43.91      2.48 o 
  -3   3  11       37.50       34.73      2.07 o 
  -2   3  11       29.53       26.84      2.22 o 
  -1   3  11       63.59       73.29      3.05 o 
   0   3  11       34.44       39.53      2.29 o 
   1   3  11        0.08        0.41      1.04 o 
   2   3  11       16.33       22.71      1.86 o 
   3   3  11       12.55       12.86      1.60 o 
   4   3  11        9.02        7.20      1.39 o 
   5   3  11        0.05        0.70      1.15 o 
   6   3  11        2.41        3.11      1.32 o 
   7   3  11       66.68       67.40      3.27 o 
   8   3  11       32.50       34.43      2.51 o 
   9   3  11       29.01       23.12      2.23 o 
  10   3  11       37.84       37.61      2.75 o 
  11   3  11       77.86       90.05      4.57 o 
  12   3  11        8.04       10.97      2.51 o 
  13   3  11       29.91       34.28      3.97 o 
  14   3  11      103.25      121.54      6.91 o 
 -13   4  11      106.01      114.79      8.90 o 
 -12   4  11      209.71      245.45      9.96 o 
 -11   4  11        1.31        4.55      2.14 o 
 -10   4  11       22.88       25.41      2.94 o 
  -9   4  11        8.63        6.60      2.31 o 
  -8   4  11       56.03       43.43      3.77 o 
  -7   4  11        1.70        4.99      1.95 o 
  -6   4  11       62.97       71.43      4.49 o 
  -5   4  11        4.49        5.85      1.68 o 
  -4   4  11      187.51      199.50      5.34 o 
  -3   4  11      125.43      123.38      5.63 o 
  -2   4  11      264.25      254.26      7.05 o 
  -1   4  11      750.20      745.08     11.91 o 
   0   4  11        0.22       -0.81      1.09 o 
   1   4  11       24.58       37.00      2.60 o 
   2   4  11       92.98       84.20      4.52 o 
   3   4  11        0.05        3.69      1.39 o 
   4   4  11      532.17      488.57      9.08 o 
   5   4  11       92.55       92.21      4.16 o 
   6   4  11      410.43      403.28      8.24 o 
   7   4  11      150.42      151.07      5.39 o 
   8   4  11       17.05       15.04      2.35 o 
   9   4  11        0.01        0.35      1.69 o 
  10   4  11        6.25        7.86      2.20 o 
  11   4  11       70.72       80.22      5.43 o 
  12   4  11       47.26       46.11      4.08 o 
  13   4  11        0.15        3.26      3.16 o 
 -12   5  11       21.42       28.13      3.88 o 
 -11   5  11       11.58       11.58      2.61 o 
 -10   5  11        0.02        0.61      1.89 o 
  -9   5  11       23.67       19.22      3.03 o 
  -8   5  11       30.48       28.31      3.29 o 
  -7   5  11      123.12      115.25      7.20 o 
  -6   5  11        1.87        6.05      2.05 o 
  -5   5  11       37.50       30.86      3.01 o 
  -4   5  11       22.32       21.86      2.57 o 
  -3   5  11      186.05      186.40     10.38 o 
  -2   5  11      296.74      300.44      9.92 o 
  -1   5  11       81.01       69.17      3.69 o 
   0   5  11      360.53      376.03      7.80 o 
   1   5  11        2.37        0.31      1.37 o 
   2   5  11       83.32       88.92      4.10 o 
   3   5  11       97.79       97.93      4.38 o 
   4   5  11      203.21      204.56      5.71 o 
   5   5  11        0.09        1.42      1.48 o 
   6   5  11      229.56      211.74      9.54 o 
   7   5  11      101.11       97.71      5.03 o 
   8   5  11      126.49      128.55      5.91 o 
   9   5  11       13.57       12.56      2.43 o 
  10   5  11        4.35        2.20      2.57 o 
  11   5  11       79.31       90.95      5.95 o 
  12   5  11       16.96       17.98      3.83 o 
 -10   6  11       51.31       50.82      4.73 o 
  -9   6  11      106.54      107.13      8.25 o 
  -8   6  11       13.00       11.98      2.74 o 
  -7   6  11       10.16        9.83      2.48 o 
  -6   6  11        0.23       -1.12      1.76 o 
  -5   6  11        0.47        1.06      1.71 o 
  -4   6  11        2.08        7.63      2.06 o 
  -3   6  11        7.80       10.60      2.20 o 
  -2   6  11       20.21       19.50      2.72 o 
  -1   6  11      145.85      141.96      5.23 o 
   0   6  11      112.10      117.37      5.00 o 
   1   6  11      160.26      181.55      5.31 o 
   2   6  11        0.96       -1.23      1.43 o 
   3   6  11      163.85      170.09      5.54 o 
   4   6  11      372.59      368.96      9.59 o 
   5   6  11      185.23      187.95      6.46 o 
   6   6  11        0.14        2.43      1.78 o 
   7   6  11       24.24       25.17      3.02 o 
   8   6  11       53.73       58.15      4.22 o 
   9   6  11       11.64       10.92      2.76 o 
  10   6  11        0.34        3.00      2.74 o 
  -8   7  11       75.97       81.39      7.19 o 
  -7   7  11       26.32       29.96      4.69 o 
  -6   7  11        1.90        1.67      2.08 o 
  -5   7  11        5.28        3.77      2.00 o 
  -4   7  11       91.95       91.73      5.20 o 
  -3   7  11      155.25      155.61      6.38 o 
  -2   7  11      216.90      203.16      7.06 o 
  -1   7  11      147.65      135.20      6.49 o 
   0   7  11       67.93       69.48      4.08 o 
   1   7  11        0.68        4.84      1.82 o 
   2   7  11       16.49       18.95      2.50 o 
   3   7  11        8.55       14.79      3.25 o 
   4   7  11       84.88       95.16      5.16 o 
   5   7  11        1.41        0.45      1.91 o 
   6   7  11       55.98       56.13      7.43 o 
   7   7  11        7.47        6.05      2.73 o 
   8   7  11       31.00       36.63      4.37 o 
  -3   8  11        1.91        2.38      2.16 o 
  -2   8  11       81.34       88.03      5.20 o 
  -1   8  11        1.49        3.43      2.09 o 
   0   8  11       33.27       29.06      3.30 o 
   1   8  11       59.67       53.78      4.19 o 
   2   8  11       82.37       94.50      5.32 o 
   3   8  11       73.60       83.87      5.05 o 
 -14   0  12      296.31      339.89     18.58 o 
 -13   0  12       30.68       26.24      6.30 o 
 -12   0  12       21.56       27.35      6.14 o 
 -11   0  12      315.43      338.15     17.51 o 
 -10   0  12      118.03      128.34      9.86 o 
  -9   0  12       91.03      101.77      7.62 o 
  -8   0  12      608.62      545.68     38.44 o 
  -7   0  12       37.49       51.29      5.14 o 
  -6   0  12        1.03        3.96      2.17 o 
  -5   0  12     1212.01     1284.33     26.81 o 
  -4   0  12     1462.27     1336.54     27.57 o 
  -3   0  12     1201.77     1067.61     19.27 o 
  -2   0  12       35.22       45.65      3.04 o 
  -1   0  12     1919.72     1818.16     27.06 o 
   0   0  12      846.33      803.39     13.63 o 
   1   0  12      677.70      574.28     10.62 o 
   2   0  12     1737.14     1562.37     27.93 o 
   3   0  12       18.01       40.44      2.74 o 
   4   0  12      226.64      200.36      5.46 o 
   5   0  12      258.40      282.75      8.09 o 
   6   0  12      258.71      216.38      7.16 o 
   7   0  12      306.19      251.68      6.73 o 
   8   0  12        0.28        8.24      2.08 o 
   9   0  12       84.38       86.83      6.30 o 
  10   0  12      294.10      326.11      8.47 o 
  11   0  12      352.37      361.82     12.59 o 
  12   0  12       69.22       64.66      4.48 o 
  13   0  12       30.40       26.66      3.65 o 
  14   0  12        2.75       10.11      3.10 o 
 -14   1  12        7.72        5.90      5.55 o 
 -13   1  12        2.04        5.41      2.88 o 
 -12   1  12       42.68       50.18      4.65 o 
 -11   1  12        0.19       -0.28      2.13 o 
 -10   1  12       63.20       63.31      4.40 o 
  -9   1  12        0.62       -0.85      1.67 o 
  -8   1  12       24.62       21.30      2.28 o 
  -7   1  12        2.81        2.26      1.69 o 
  -6   1  12      586.80      521.49      8.86 o 
  -5   1  12       40.09       53.54      2.59 o 
  -4   1  12      134.20      124.69      3.11 o 
  -3   1  12      167.19      169.37      3.73 o 
  -2   1  12      121.63      104.51      2.70 o 
  -1   1  12      108.65      111.40      2.79 o 
   0   1  12       36.48       27.19      1.44 o 
   1   1  12      343.08      335.78      4.92 o 
   2   1  12        4.67        6.74      0.98 o 
   3   1  12       84.77       83.28      3.60 o 
   4   1  12       91.84       81.24      2.76 o 
   5   1  12      326.29      294.22      5.24 o 
   6   1  12       31.05       36.32      1.99 o 
   7   1  12       15.64       16.82      1.65 o 
   8   1  12       34.94       30.93      2.11 o 
   9   1  12       21.72       25.28      2.25 o 
  10   1  12       19.83       16.85      1.70 o 
  11   1  12        2.27        1.73      1.33 o 
  12   1  12      159.68      178.03      6.20 o 
  13   1  12        9.54        7.01      1.96 o 
  14   1  12       35.62       34.36      2.77 o 
 -14   2  12      126.00      123.18     10.10 o 
 -13   2  12        9.12        9.86      2.94 o 
 -12   2  12       81.16       81.75      5.44 o 
 -11   2  12        0.01        0.68      2.06 o 
 -10   2  12        4.41        6.67      2.19 o 
  -9   2  12        0.14        0.48      1.57 o 
  -8   2  12      199.82      175.38      6.42 o 
  -7   2  12       62.47       68.69      3.28 o 
  -6   2  12       28.55       33.98      2.04 o 
  -5   2  12      151.58      162.65      3.95 o 
  -4   2  12      379.74      373.50      6.67 o 
  -3   2  12      452.32      436.21      6.09 o 
  -2   2  12        0.49        0.53      0.86 o 
  -1   2  12     1126.53     1055.71     12.15 o 
   0   2  12        2.76        5.18      1.04 o 
   1   2  12      201.17      192.75      4.58 o 
   2   2  12       42.20       45.23      2.23 o 
   3   2  12      575.69      532.62      7.83 o 
   4   2  12      674.41      633.14      8.96 o 
   5   2  12       37.39       36.69      1.86 o 
   6   2  12      429.76      391.29      5.97 o 
   7   2  12       27.43       30.45      1.81 o 
   8   2  12       60.51       62.27      3.08 o 
   9   2  12       16.43       17.64      1.65 o 
  10   2  12      137.87      148.55      4.14 o 
  11   2  12       75.94       70.12      3.66 o 
  12   2  12        1.45        2.14      1.74 o 
  13   2  12        0.53        0.57      2.11 o 
  14   2  12        0.05        5.58      2.89 o 
 -13   3  12        9.63       16.15      5.06 o 
 -12   3  12       53.10       67.23      7.95 o 
 -11   3  12        0.28        0.55      2.11 o 
 -10   3  12       53.99       53.16      4.83 o 
  -9   3  12       84.85       79.81      5.04 o 
  -8   3  12       92.06       73.88      4.73 o 
  -7   3  12      231.58      206.98      5.92 o 
  -6   3  12      711.66      631.80     11.66 o 
  -5   3  12       22.67       35.84      2.56 o 
  -4   3  12      250.48      248.00      5.42 o 
  -3   3  12       98.26       99.82      3.71 o 
  -2   3  12      927.32      896.69     11.95 o 
  -1   3  12      218.36      218.62      4.68 o 
   0   3  12      249.14      236.51      4.90 o 
   1   3  12      606.49      572.06      9.10 o 
   2   3  12       12.86       18.08      1.83 o 
   3   3  12      230.37      228.04      5.72 o 
   4   3  12      369.41      340.24      6.60 o 
   5   3  12      572.42      504.16      8.59 o 
   6   3  12       21.46       31.92      2.45 o 
   7   3  12       26.06       28.06      2.33 o 
   8   3  12      121.66      107.80      4.29 o 
   9   3  12       68.30       71.61      3.93 o 
  10   3  12       29.39       27.76      2.82 o 
  11   3  12        1.70        1.34      2.10 o 
  12   3  12      302.43      306.36      8.47 o 
  13   3  12       65.13       72.55      7.40 o 
 -12   4  12       59.94       54.76      5.65 o 
 -11   4  12      272.71      273.65      8.25 o 
 -10   4  12       91.40       90.26      5.10 o 
  -9   4  12       20.77       11.93      3.23 o 
  -8   4  12        9.06       10.71      2.51 o 
  -7   4  12       50.59       57.80      4.29 o 
  -6   4  12        5.30        7.26      2.15 o 
  -5   4  12       56.70       55.30      3.72 o 
  -4   4  12        1.24        3.54      1.59 o 
  -3   4  12        0.71        5.97      1.68 o 
  -2   4  12       78.95       83.22      3.99 o 
  -1   4  12       55.58       58.34      3.31 o 
   0   4  12      789.86      788.69     12.01 o 
   1   4  12        3.44        2.90      1.55 o 
   2   4  12      687.86      624.25     10.86 o 
   3   4  12      470.50      452.05     10.56 o 
   4   4  12      392.06      378.25      7.95 o 
   5   4  12      114.21      120.14      5.06 o 
   6   4  12       41.99       41.54      3.08 o 
   7   4  12      336.94      309.87     10.24 o 
   8   4  12      154.37      148.10      6.56 o 
   9   4  12        0.04       -1.45      1.83 o 
  10   4  12        3.87        4.87      2.16 o 
  11   4  12       20.10       23.50      3.24 o 
  12   4  12        4.58        4.97      3.17 o 
 -11   5  12        1.66        2.12      2.21 o 
 -10   5  12       18.48       23.75      3.25 o 
  -9   5  12      114.73      109.53      6.26 o 
  -8   5  12       45.34       40.82      4.00 o 
  -7   5  12      323.34      303.43      9.04 o 
  -6   5  12        0.26       -1.18      1.70 o 
  -5   5  12        0.37        0.55      1.54 o 
  -4   5  12        5.63        7.50      2.20 o 
  -3   5  12        3.85        4.83      1.89 o 
  -2   5  12      518.95      512.35      9.93 o 
  -1   5  12        2.00        0.97      1.56 o 
   0   5  12      118.77      120.62      7.09 o 
   1   5  12       26.61       25.70      2.61 o 
   2   5  12        0.78        7.85      1.99 o 
   3   5  12       34.95       37.26      2.94 o 
   4   5  12       99.41      106.37      4.74 o 
   5   5  12        4.50        4.82      1.75 o 
   6   5  12        0.50       -0.92      1.65 o 
   7   5  12       28.68       35.98      3.35 o 
   8   5  12       20.22       19.62      2.86 o 
   9   5  12       47.24       56.09      4.51 o 
  10   5  12        2.15        3.44      2.45 o 
  11   5  12       16.87       15.92      3.59 o 
  -9   6  12       19.08       20.12      3.62 o 
  -8   6  12        0.19        2.68      2.32 o 
  -7   6  12        1.47        1.21      2.18 o 
  -6   6  12       72.33       84.31      5.42 o 
  -5   6  12        3.92        8.76      2.31 o 
  -4   6  12        3.18        2.79      1.90 o 
  -3   6  12       95.13      108.38      5.43 o 
  -2   6  12       22.58       23.73      2.93 o 
  -1   6  12      140.65      143.60      5.61 o 
   0   6  12      372.36      369.96      8.43 o 
   1   6  12        9.56        9.02      2.10 o 
   2   6  12      153.36      160.48      8.23 o 
   3   6  12       50.28       53.38      3.91 o 
   4   6  12       34.19       35.35      3.11 o 
   5   6  12      174.75      169.81      6.43 o 
   6   6  12      222.51      223.79      7.29 o 
   7   6  12       12.58       14.59      2.64 o 
   8   6  12       22.61       27.55      3.24 o 
   9   6  12        0.84        2.64      2.70 o 
  -6   7  12        7.32       11.14      2.96 o 
  -5   7  12       20.41       19.22      2.92 o 
  -4   7  12        7.57        6.93      2.31 o 
  -3   7  12       25.19       22.11      3.04 o 
  -2   7  12       19.04       17.53      2.76 o 
  -1   7  12       43.83       50.56      3.98 o 
   0   7  12        6.68        2.44      1.93 o 
   1   7  12       44.19       44.81      4.41 o 
   2   7  12        5.52        8.02      2.26 o 
   3   7  12        7.78        9.27      2.33 o 
   4   7  12        9.04       12.59      2.57 o 
   5   7  12       54.02       57.18      4.55 o 
   6   7  12        8.25       12.85      2.93 o 
 -14   1  13       20.27       26.65      4.61 o 
 -13   1  13       23.51       27.28      5.57 o 
 -12   1  13        1.74        2.77      3.72 o 
 -11   1  13        0.24        1.97      2.74 o 
 -10   1  13       26.45       34.00      4.23 o 
  -9   1  13       17.64       17.38      3.13 o 
  -8   1  13      237.42      216.84      7.04 o 
  -7   1  13       15.84       14.83      2.24 o 
  -6   1  13      259.97      241.35      6.61 o 
  -5   1  13      339.22      308.10      6.40 o 
  -4   1  13       27.10       30.79      1.94 o 
  -3   1  13        1.33        3.57      1.10 o 
  -2   1  13      442.47      437.76      6.43 o 
  -1   1  13      170.27      140.47      3.17 o 
   0   1  13       56.38       61.00      2.17 o 
   1   1  13      143.48      116.65      2.93 o 
   2   1  13      166.27      180.39      3.68 o 
   3   1  13      126.90      113.41      3.08 o 
   4   1  13        7.69        4.51      1.14 o 
   5   1  13      171.69      131.10      3.77 o 
   6   1  13       25.71       20.56      1.86 o 
   7   1  13      134.33      120.54      3.66 o 
   8   1  13       28.72       28.38      2.08 o 
   9   1  13      207.81      192.60      4.59 o 
  10   1  13        2.07        3.00      1.48 o 
  11   1  13       96.85      107.32      3.97 o 
  12   1  13      211.32      228.12      5.80 o 
  13   1  13      253.65      280.58      9.65 o 
  14   1  13       55.68       66.42      5.39 o 
 -13   2  13       29.49       21.27      6.48 o 
 -12   2  13      154.47      160.83      7.29 o 
 -11   2  13       27.50       31.53      3.41 o 
 -10   2  13        4.35        8.61      3.41 o 
  -9   2  13        5.91        5.94      2.06 o 
  -8   2  13        1.82        0.44      1.43 o 
  -7   2  13       10.07       11.45      2.17 o 
  -6   2  13       51.13       57.67      2.78 o 
  -5   2  13      541.70      507.77      7.73 o 
  -4   2  13      166.21      140.41      3.69 o 
  -3   2  13      181.24      178.08      3.68 o 
  -2   2  13        2.06        2.22      1.01 o 
  -1   2  13       54.35       85.33      3.10 o 
   0   2  13        0.09       -0.43      0.96 o 
   1   2  13     2616.89     2376.00     24.95 o 
   2   2  13       91.79       88.77      4.06 o 
   3   2  13       91.56       85.25      3.09 o 
   4   2  13        4.10        3.12      1.16 o 
   5   2  13        7.38        9.99      1.32 o 
   6   2  13       76.40       73.83      2.61 o 
   7   2  13       72.25       55.35      2.45 o 
   8   2  13       73.18       61.49      2.94 o 
   9   2  13        5.97        6.34      1.47 o 
  10   2  13      511.73      518.46      9.69 o 
  11   2  13       13.50        8.52      1.96 o 
  12   2  13        2.28        5.74      2.37 o 
  13   2  13        2.99        4.96      2.47 o 
 -13   3  13        0.05       -0.82      3.94 o 
 -12   3  13       15.31       20.04      7.33 o 
 -11   3  13      122.86      142.32      9.05 o 
 -10   3  13       12.13        9.90      2.89 o 
  -9   3  13       62.46       63.64      5.31 o 
  -8   3  13      276.38      278.99      8.41 o 
  -7   3  13      149.09      153.98      5.66 o 
  -6   3  13       22.47       24.44      2.58 o 
  -5   3  13      195.98      188.09      5.30 o 
  -4   3  13      113.59      113.41      4.10 o 
  -3   3  13        8.44        6.93      1.96 o 
  -2   3  13        4.11        7.27      1.46 o 
  -1   3  13       46.96       53.28      2.71 o 
   0   3  13       46.13       58.55      2.84 o 
   1   3  13        4.31        4.79      1.47 o 
   2   3  13        3.93        3.25      1.82 o 
   3   3  13       23.87       17.68      1.99 o 
   4   3  13      148.98      139.58      4.64 o 
   5   3  13       35.40       32.22      2.49 o 
   6   3  13       65.15       64.93      3.39 o 
   7   3  13      106.69      109.70      4.41 o 
   8   3  13       28.86       28.86      2.55 o 
   9   3  13       11.79        7.80      2.17 o 
  10   3  13       10.82       15.46      3.26 o 
  11   3  13        3.21        2.93      2.50 o 
  12   3  13       75.30       78.51      5.09 o 
 -12   4  13        1.24        1.63      4.68 o 
 -11   4  13       14.92       15.51      3.83 o 
 -10   4  13        2.42        6.47      2.35 o 
  -9   4  13        0.30        2.95      2.15 o 
  -8   4  13       90.61       87.00      7.87 o 
  -7   4  13       85.54       92.60      5.45 o 
  -6   4  13       42.09       36.69      4.21 o 
  -5   4  13      231.67      233.87      7.63 o 
  -4   4  13      248.04      236.89      6.28 o 
  -3   4  13      163.73      173.24      5.41 o 
  -2   4  13       62.89       60.26      3.57 o 
  -1   4  13      155.08      154.90      5.04 o 
   0   4  13       46.25       47.48      3.03 o 
   1   4  13      487.34      474.96      9.25 o 
   2   4  13       60.31       59.62      3.54 o 
   3   4  13      230.02      217.79      7.00 o 
   4   4  13       12.56       19.31      2.39 o 
   5   4  13      245.35      246.80      6.48 o 
   6   4  13       43.18       43.63      3.36 o 
   7   4  13       43.66       41.75      3.25 o 
   8   4  13        3.65        3.75      2.06 o 
   9   4  13       15.31       15.53      2.74 o 
  10   4  13      191.95      199.84      9.06 o 
  11   4  13        9.90       12.76      3.23 o 
 -10   5  13       13.74       18.38      3.05 o 
  -9   5  13       44.23       42.30      4.63 o 
  -8   5  13       15.95       11.12      2.74 o 
  -7   5  13       40.48       39.17      4.33 o 
  -6   5  13       54.29       51.62      4.35 o 
  -5   5  13      164.97      153.98      6.35 o 
  -4   5  13        5.84        7.51      2.12 o 
  -3   5  13       13.42       12.70      2.38 o 
  -2   5  13       35.37       33.70      2.95 o 
  -1   5  13       85.12       80.35      4.27 o 
   0   5  13       36.02       34.00      2.96 o 
   1   5  13       39.99       34.98      2.82 o 
   2   5  13       69.62       72.82      4.10 o 
   3   5  13       44.97       43.53      3.28 o 
   4   5  13       31.76       31.11      2.92 o 
   5   5  13      145.59      154.21      6.16 o 
   6   5  13       68.90       67.65      4.45 o 
   7   5  13        0.81        1.58      1.99 o 
   8   5  13        0.19        0.38      1.97 o 
   9   5  13      104.95      115.74      6.75 o 
  10   5  13        1.78        2.38      2.51 o 
  -8   6  13       49.20       44.79      4.78 o 
  -7   6  13       51.76       50.23      5.38 o 
  -6   6  13       89.78       89.66      5.86 o 
  -5   6  13        0.02        0.49      1.94 o 
  -4   6  13       63.63       60.55      4.38 o 
  -3   6  13        3.27        4.99      3.17 o 
  -2   6  13       43.34       51.08      4.03 o 
  -1   6  13       85.42       85.90      4.63 o 
   0   6  13        5.55        4.25      2.02 o 
   1   6  13       91.65       95.61      5.71 o 
   2   6  13       53.88       64.03      3.82 o 
   3   6  13       95.97       92.44      4.79 o 
   4   6  13       47.07       46.69      3.58 o 
   5   6  13       49.73       48.14      4.78 o 
   6   6  13       78.83       82.85      5.07 o 
   7   6  13        6.95       11.41      2.56 o 
   8   6  13        1.27        3.91      2.45 o 
  -5   7  13        0.11        2.05      2.27 o 
  -4   7  13        0.50        2.11      2.26 o 
  -3   7  13       11.75       11.85      2.62 o 
  -2   7  13       40.98       33.65      3.50 o 
  -1   7  13       90.34       84.64      5.22 o 
   0   7  13        2.71        4.67      2.31 o 
   1   7  13       26.00       23.91      3.81 o 
   2   7  13        6.50        8.30      2.22 o 
   3   7  13       39.37       35.01      4.21 o 
   4   7  13        8.54        5.72      2.45 o 
   5   7  13       30.78       33.99      4.41 o 
 -13   0  14       95.61       89.10     10.47 o 
 -12   0  14       16.32       19.94      5.81 o 
 -11   0  14      120.41      131.68     11.92 o 
 -10   0  14        3.81       10.66      4.65 o 
  -9   0  14      126.69      155.27     11.25 o 
  -8   0  14      141.63      124.98      9.49 o 
  -7   0  14       12.66       23.91      4.73 o 
  -6   0  14      116.56      105.06      6.66 o 
  -5   0  14      557.39      517.11     14.13 o 
  -4   0  14      145.33      152.93      7.36 o 
  -3   0  14      316.74      336.94     10.49 o 
  -2   0  14       24.32       24.90      2.77 o 
  -1   0  14      994.46      897.00     17.29 o 
   0   0  14     1694.29     1536.73     26.80 o 
   1   0  14      813.02      766.41     15.35 o 
   2   0  14      545.16      453.46     10.50 o 
   3   0  14       74.06       57.80      3.88 o 
   4   0  14      484.16      414.56     10.09 o 
   5   0  14      122.84      126.03      5.33 o 
   6   0  14       34.91       31.94      3.18 o 
   7   0  14       19.74       19.33      2.86 o 
   8   0  14       18.62       17.41      3.19 o 
   9   0  14      161.98      140.15     20.04 o 
  10   0  14      269.87      270.17     10.07 o 
  11   0  14      101.93      110.52      7.30 o 
  12   0  14        8.54        6.96      3.37 o 
  13   0  14       55.05       62.31      6.84 o 
 -13   1  14        9.60       10.19      3.81 o 
 -12   1  14       48.56       49.81      8.47 o 
 -11   1  14       18.48       19.67      4.04 o 
 -10   1  14      108.49      108.39      6.70 o 
  -9   1  14        6.39        4.43      2.41 o 
  -8   1  14        3.76        6.16      2.67 o 
  -7   1  14        5.99        5.05      1.98 o 
  -6   1  14      133.52      126.97      5.19 o 
  -5   1  14       98.79       95.53      4.72 o 
  -4   1  14       33.36       30.22      2.31 o 
  -3   1  14       23.40       20.62      2.08 o 
  -2   1  14      164.32      164.66      4.39 o 
  -1   1  14        5.06        2.66      1.31 o 
   0   1  14        0.55        2.34      1.18 o 
   1   1  14        7.59       13.73      1.43 o 
   2   1  14        1.54        3.15      1.20 o 
   3   1  14        0.67       -0.23      1.08 o 
   4   1  14        0.44        0.57      1.16 o 
   5   1  14        1.84        4.65      1.47 o 
   6   1  14       36.00       28.92      2.39 o 
   7   1  14        0.06       -0.82      1.34 o 
   8   1  14       30.56       26.19      2.47 o 
   9   1  14        7.97        5.94      2.43 o 
  10   1  14        3.65        4.62      1.72 o 
  11   1  14        0.17        1.03      1.65 o 
  12   1  14       45.47       50.20      3.31 o 
  13   1  14       46.21       56.96      3.58 o 
 -12   2  14       48.08       72.88     10.32 o 
 -11   2  14       31.96       36.52      4.40 o 
 -10   2  14        1.22        2.92      2.48 o 
  -9   2  14        3.08        3.73      5.19 o 
  -8   2  14      209.01      215.31      7.30 o 
  -7   2  14      121.32      128.77      5.16 o 
  -6   2  14        1.59        4.58      1.48 o 
  -5   2  14      305.21      303.11      5.96 o 
  -4   2  14      143.42      145.12      4.06 o 
  -3   2  14      118.76      119.39      3.30 o 
  -2   2  14        0.17        0.40      1.11 o 
  -1   2  14      175.06      174.76      3.75 o 
   0   2  14      195.81      184.47      3.83 o 
   1   2  14      159.75      158.23      4.92 o 
   2   2  14       31.19       24.22      1.81 o 
   3   2  14        1.35        3.29      1.23 o 
   4   2  14       71.12       68.86      3.16 o 
   5   2  14       17.70       23.22      2.06 o 
   6   2  14        0.10       -1.04      1.04 o 
   7   2  14        1.15        1.58      1.25 o 
   8   2  14       24.96       22.39      2.37 o 
   9   2  14        1.10        0.32      1.98 o 
  10   2  14       25.88       28.16      2.65 o 
  11   2  14        0.87        2.67      2.26 o 
  12   2  14       24.39       26.06      3.28 o 
 -12   3  14       75.43       83.82      7.28 o 
 -11   3  14       83.22      100.74      7.83 o 
 -10   3  14      128.29      130.41      7.67 o 
  -9   3  14       22.02       27.98      3.75 o 
  -8   3  14       35.37       37.11      4.21 o 
  -7   3  14       23.42       27.07      3.74 o 
  -6   3  14       18.95       17.48      2.67 o 
  -5   3  14       71.27       72.33      3.82 o 
  -4   3  14       34.42       31.21      2.46 o 
  -3   3  14        0.94        1.50      1.34 o 
  -2   3  14      252.65      256.18      5.47 o 
  -1   3  14       34.39       30.61      2.30 o 
   0   3  14        0.00        0.43      1.24 o 
   1   3  14        2.41        5.59      1.48 o 
   2   3  14        1.94        4.35      1.50 o 
   3   3  14       32.25       30.67      2.49 o 
   4   3  14        0.42        1.54      1.54 o 
   5   3  14       35.45       28.74      2.46 o 
   6   3  14        0.12       -0.46      1.56 o 
   7   3  14       19.25       21.69      2.35 o 
   8   3  14       64.92       56.87      4.79 o 
   9   3  14       21.44       14.07      3.03 o 
  10   3  14        5.87       -0.12      2.40 o 
  11   3  14       23.84       23.46      3.55 o 
  12   3  14       26.44       27.74      5.18 o 
 -11   4  14        1.94       -2.41      4.34 o 
 -10   4  14        0.54       -0.32      2.76 o 
  -9   4  14       20.13       30.08      4.02 o 
  -8   4  14       53.42       59.13      4.73 o 
  -7   4  14      179.78      183.57      9.67 o 
  -6   4  14      134.92      142.82      9.89 o 
  -5   4  14        6.36       12.23      2.57 o 
  -4   4  14       43.06       38.49      3.39 o 
  -3   4  14        1.16        2.02      1.64 o 
  -2   4  14       33.83       33.14      2.92 o 
  -1   4  14       20.46       19.60      2.45 o 
   0   4  14      134.72      146.85      6.41 o 
   1   4  14       12.33        9.56      1.95 o 
   2   4  14      152.90      152.47      6.49 o 
   3   4  14       45.92       46.11      3.38 o 
   4   4  14        7.00        7.59      2.00 o 
   5   4  14        3.32        1.11      1.90 o 
   6   4  14        0.21        4.00      1.87 o 
   7   4  14        2.13        3.96      1.96 o 
   8   4  14       43.76       46.45      3.96 o 
   9   4  14      237.28      237.38      7.72 o 
  10   4  14       60.31       71.98      5.59 o 
  -9   5  14       93.11       90.22      6.73 o 
  -8   5  14       28.49       30.34      3.75 o 
  -7   5  14       60.05       55.94      5.65 o 
  -6   5  14      137.57      136.30      7.05 o 
  -5   5  14        5.37        5.46      2.31 o 
  -4   5  14       10.09        9.26      2.40 o 
  -3   5  14       53.76       56.79      5.01 o 
  -2   5  14       21.37       18.34      2.52 o 
  -1   5  14       16.64       16.09      2.45 o 
   0   5  14        1.34        1.13      1.72 o 
   1   5  14       14.44       11.41      3.31 o 
   2   5  14        1.56       -1.44      1.70 o 
   3   5  14      132.72      129.86      7.25 o 
   4   5  14       39.25       38.92      3.31 o 
   5   5  14      127.21      122.85      5.57 o 
   6   5  14      125.53      126.66      8.31 o 
   7   5  14        9.63        4.31      2.41 o 
   8   5  14        3.20        2.51      2.25 o 
   9   5  14        0.28        5.29      2.63 o 
  -7   6  14        5.99        8.52      3.08 o 
  -6   6  14       73.56       79.54      6.08 o 
  -5   6  14       56.80       48.87      4.47 o 
  -4   6  14        0.14        3.89      2.25 o 
  -3   6  14        0.00        7.93      2.36 o 
  -2   6  14       36.20       35.92      3.67 o 
  -1   6  14        0.56        2.05      2.04 o 
   0   6  14        0.68       -1.68      1.82 o 
   1   6  14        0.00        1.98      2.00 o 
   2   6  14       62.07       68.60      4.41 o 
   3   6  14      214.06      205.78      8.07 o 
   4   6  14       97.46      103.07      5.29 o 
   5   6  14        6.67        7.59      2.53 o 
   6   6  14       13.17        9.10      2.83 o 
   7   6  14       64.51       73.64      5.58 o 
  -2   7  14       18.53       18.75      4.80 o 
  -1   7  14        2.81        3.44      2.37 o 
   0   7  14       13.17        9.60      3.37 o 
   1   7  14       28.32       27.17      3.24 o 
   2   7  14       20.24       13.71      5.02 o 
 -12   1  15        0.13        0.86      3.30 o 
 -11   1  15      629.20      671.82     20.23 o 
 -10   1  15        6.23        7.48      3.80 o 
  -9   1  15      163.96      160.49      7.41 o 
  -8   1  15       81.55       69.85      5.38 o 
  -7   1  15       38.71       31.65      3.21 o 
  -6   1  15        0.01        0.50      2.16 o 
  -5   1  15        8.52        4.23      1.93 o 
  -4   1  15       27.25       28.34      2.35 o 
  -3   1  15       49.46       50.14      2.97 o 
  -2   1  15      182.93      198.74      5.14 o 
  -1   1  15      245.18      232.82      5.52 o 
   0   1  15        5.84       13.02      2.31 o 
   1   1  15       89.80       80.12      3.21 o 
   2   1  15        4.47        5.20      1.35 o 
   3   1  15      272.52      264.48      5.44 o 
   4   1  15       21.70       18.32      1.95 o 
   5   1  15        5.54        5.05      1.41 o 
   6   1  15        0.13        1.47      1.42 o 
   7   1  15        2.69        4.52      1.67 o 
   8   1  15        9.79       11.37      1.93 o 
   9   1  15       25.25       22.31      2.33 o 
  10   1  15        3.18        6.16      1.96 o 
  11   1  15        2.91       10.68      2.18 o 
  12   1  15        1.78       -0.47      2.03 o 
 -11   2  15       78.67      101.63      6.61 o 
 -10   2  15        0.96        2.54      3.05 o 
  -9   2  15       38.61       45.66      4.33 o 
  -8   2  15       19.40       24.58      3.21 o 
  -7   2  15      115.01      103.58      5.40 o 
  -6   2  15        4.51        0.78      1.77 o 
  -5   2  15        2.32        4.05      1.65 o 
  -4   2  15       26.35       41.48      2.71 o 
  -3   2  15        0.17        0.06      1.29 o 
  -2   2  15      382.77      377.84      6.91 o 
  -1   2  15      580.26      549.58      8.88 o 
   0   2  15       51.59       44.69      2.60 o 
   1   2  15      283.39      272.22      5.69 o 
   2   2  15       24.78       21.66      2.00 o 
   3   2  15        7.42        8.74      1.60 o 
   4   2  15      170.90      155.11      4.92 o 
   5   2  15       67.10       60.89      3.56 o 
   6   2  15        4.12        4.23      1.82 o 
   7   2  15       79.48       79.12      4.40 o 
   8   2  15      116.38      123.01      5.01 o 
   9   2  15       77.65       79.12      4.67 o 
  10   2  15       24.32       18.36      3.62 o 
  11   2  15      250.64      269.06      9.78 o 
 -11   3  15        3.27        8.48      4.86 o 
 -10   3  15        6.98       15.31      5.59 o 
  -9   3  15       12.39       13.54      4.18 o 
  -8   3  15       13.54       12.95      3.24 o 
  -7   3  15       25.20       24.88      3.20 o 
  -6   3  15        1.77        2.25      1.92 o 
  -5   3  15       67.45       61.56      4.34 o 
  -4   3  15       65.83       62.02      3.63 o 
  -3   3  15        4.61        2.14      1.50 o 
  -2   3  15       51.60       58.71      3.28 o 
  -1   3  15        1.31        0.98      1.30 o 
   0   3  15        4.68        4.73      1.51 o 
   1   3  15        5.23        4.99      1.57 o 
   2   3  15        7.31        4.94      1.63 o 
   3   3  15       21.90       21.58      2.34 o 
   4   3  15       12.69       14.79      2.08 o 
   5   3  15       97.87       90.10      4.16 o 
   6   3  15        0.32        0.12      1.70 o 
   7   3  15        6.65        7.29      2.12 o 
   8   3  15       11.46       13.46      2.80 o 
   9   3  15        0.05        3.11      3.32 o 
  10   3  15        7.16       10.37      3.02 o 
  11   3  15       48.74       63.51     10.11 o 
  -9   4  15        4.75        5.87      5.04 o 
  -8   4  15       87.75       88.18      7.97 o 
  -7   4  15       22.92       19.66      3.24 o 
  -6   4  15       30.45       28.41      3.57 o 
  -5   4  15       68.07       80.89      7.02 o 
  -4   4  15       29.38       29.77      3.22 o 
  -3   4  15       15.64       16.29      2.44 o 
  -2   4  15       52.28       55.56      4.07 o 
  -1   4  15      181.68      166.59      6.64 o 
   0   4  15       41.69       37.53      2.96 o 
   1   4  15        1.06        3.59      1.83 o 
   2   4  15       40.99       45.90      3.47 o 
   3   4  15        3.69        4.75      1.98 o 
   4   4  15      216.52      202.86      6.59 o 
   5   4  15        0.00        0.87      1.86 o 
   6   4  15        3.34        0.81      1.95 o 
   7   4  15       27.37       28.89      3.15 o 
   8   4  15        0.30        1.98      2.51 o 
   9   4  15        7.32        4.40      3.13 o 
  -8   5  15       33.28       33.68      7.06 o 
  -7   5  15       27.59       26.87      4.06 o 
  -6   5  15        0.02        4.36      2.55 o 
  -5   5  15        1.84        2.20      2.41 o 
  -4   5  15        4.91        1.85      2.19 o 
  -3   5  15        1.63       -1.79      1.79 o 
  -2   5  15        3.57        3.30      1.96 o 
  -1   5  15       46.52       41.79      3.49 o 
   0   5  15        0.68       -1.74      1.74 o 
   1   5  15        0.92        4.32      2.41 o 
   2   5  15        2.37        2.23      1.86 o 
   3   5  15        0.13        2.89      2.02 o 
   4   5  15       18.43       18.16      2.78 o 
   5   5  15        1.71        2.14      2.10 o 
   6   5  15        5.97        8.04      2.63 o 
   7   5  15        5.63        6.51      2.82 o 
   8   5  15       65.37       75.87      5.84 o 
  -5   6  15       63.75       54.60      5.36 o 
  -4   6  15        0.64       -1.80      2.14 o 
  -3   6  15       19.40       17.17      3.27 o 
  -2   6  15       46.28       45.22      5.17 o 
  -1   6  15        2.96        5.94      2.43 o 
   0   6  15        0.48        0.35      2.01 o 
   1   6  15       54.09       44.71      4.52 o 
   2   6  15        1.47        3.20      2.25 o 
   3   6  15       43.66       42.58      3.55 o 
   4   6  15        0.06       -0.34      2.26 o 
   5   6  15       13.73       11.08      3.09 o 
 -11   0  16      101.32      110.73     11.44 o 
 -10   0  16        2.46        7.03      4.87 o 
  -9   0  16       53.37       66.50      8.96 o 
  -8   0  16       18.68       19.02      4.54 o 
  -7   0  16        7.22        6.95      3.61 o 
  -6   0  16      224.59      229.37     10.95 o 
  -5   0  16      181.01      229.79      9.27 o 
  -4   0  16       51.08       53.83      6.15 o 
  -3   0  16      109.29      131.98      7.24 o 
  -2   0  16      123.45      123.32      7.38 o 
  -1   0  16       49.90       39.52      3.52 o 
   0   0  16       19.75       19.48      2.71 o 
   1   0  16        2.56       -1.71      1.71 o 
   2   0  16      243.21      271.57      8.05 o 
   3   0  16      100.52       95.76      7.12 o 
   4   0  16       74.10       60.84      4.41 o 
   5   0  16        1.97        3.23      2.07 o 
   6   0  16      243.19      237.01      7.72 o 
   7   0  16       59.65       55.01      5.57 o 
   8   0  16       11.06       14.10      2.84 o 
   9   0  16      116.62      109.83      6.35 o 
  10   0  16      208.04      192.56      8.90 o 
  11   0  16       39.23       54.60      5.93 o 
 -11   1  16       92.75       95.81      7.57 o 
 -10   1  16      145.98      161.69     15.00 o 
  -9   1  16       96.28       96.86      7.60 o 
  -8   1  16        3.18        2.69      2.78 o 
  -7   1  16       38.62       41.58      4.01 o 
  -6   1  16       60.15       61.10      4.21 o 
  -5   1  16        2.27        2.25      1.93 o 
  -4   1  16        8.05       10.47      2.25 o 
  -3   1  16        0.53        2.21      1.47 o 
  -2   1  16       38.68       35.52      2.64 o 
  -1   1  16        1.58        3.71      1.52 o 
   0   1  16       39.70       30.76      2.45 o 
   1   1  16        0.01        1.65      1.47 o 
   2   1  16       37.47       32.84      2.31 o 
   3   1  16       95.88       94.57      4.28 o 
   4   1  16        1.41        0.31      1.34 o 
   5   1  16       10.93       10.05      1.72 o 
   6   1  16       52.78       57.27      3.00 o 
   7   1  16        0.35        1.91      1.52 o 
   8   1  16        5.14        3.37      1.61 o 
   9   1  16        4.42        4.20      1.93 o 
  10   1  16        2.95        7.62      2.12 o 
  11   1  16        0.00        2.06      2.08 o 
 -10   2  16        0.60        9.86      4.65 o 
  -9   2  16       10.56       12.99      3.91 o 
  -8   2  16       33.68       28.00      4.52 o 
  -7   2  16        9.23       12.31      2.83 o 
  -6   2  16       30.16       34.61      3.58 o 
  -5   2  16       75.81       96.09      4.29 o 
  -4   2  16       35.69       35.13      2.81 o 
  -3   2  16        5.77        4.04      1.77 o 
  -2   2  16        1.04        0.96      1.49 o 
  -1   2  16       67.09       59.10      3.22 o 
   0   2  16       51.02       49.88      3.95 o 
   1   2  16       44.55       42.66      2.86 o 
   2   2  16       22.18       24.12      2.34 o 
   3   2  16      127.29      125.22      4.44 o 
   4   2  16       85.67       77.49      4.87 o 
   5   2  16        8.19       10.05      2.13 o 
   6   2  16       18.16       21.49      3.13 o 
   7   2  16        0.00       -1.70      1.70 o 
   8   2  16        5.64        4.74      2.56 o 
   9   2  16       11.38        8.74      2.95 o 
  10   2  16        5.15        0.05      3.17 o 
  -9   3  16       61.78       67.53     11.34 o 
  -8   3  16       37.82       47.13      5.88 o 
  -7   3  16       30.98       29.30      4.90 o 
  -6   3  16        0.32        2.94      2.49 o 
  -5   3  16       64.87       75.12      4.79 o 
  -4   3  16       19.83       20.63      2.90 o 
  -3   3  16       23.67       26.49      3.21 o 
  -2   3  16       31.60       33.10      3.63 o 
  -1   3  16       16.98       15.15      2.50 o 
   0   3  16       55.08       46.72      4.52 o 
   1   3  16        5.84        7.09      1.88 o 
   2   3  16       27.81       19.52      2.43 o 
   3   3  16      115.99      127.28      5.56 o 
   4   3  16        6.69        7.52      2.25 o 
   5   3  16       25.79       26.60      3.10 o 
   6   3  16       29.95       35.62      3.94 o 
   7   3  16       47.09       53.83      4.60 o 
   8   3  16        1.06       -0.73      2.54 o 
   9   3  16        1.31       -0.08      3.23 o 
  -8   4  16      124.07      131.76      9.25 o 
  -7   4  16       49.09       57.89      6.99 o 
  -6   4  16       27.26       23.38      4.01 o 
  -5   4  16        0.39        0.49      2.10 o 
  -4   4  16        8.62        4.52      2.39 o 
  -3   4  16      301.00      324.88      8.11 o 
  -2   4  16      159.93      176.13      8.60 o 
  -1   4  16        3.60        5.75      2.09 o 
   0   4  16      138.73      148.18      6.15 o 
   1   4  16      120.07      113.57      5.04 o 
   2   4  16       36.00       38.34      3.14 o 
   3   4  16        0.34        5.83      2.12 o 
   4   4  16        0.33        2.00      2.10 o 
   5   4  16       14.96       16.50      2.72 o 
   6   4  16       18.38       14.19      3.05 o 
   7   4  16       15.06       10.95      3.06 o 
   8   4  16      104.87      114.74     15.14 o 
  -6   5  16      106.11      109.80      7.32 o 
  -5   5  16      169.05      171.40      9.05 o 
  -4   5  16        2.63        2.42      2.34 o 
  -3   5  16       68.20       63.77      4.72 o 
  -2   5  16       24.35       28.93      3.46 o 
  -1   5  16       19.40       21.08      2.97 o 
   0   5  16        0.02       -0.01      2.02 o 
   1   5  16       22.62       25.33      3.08 o 
   2   5  16        1.37       -1.80      1.80 o 
   3   5  16        5.35        1.71      2.15 o 
   4   5  16       41.68       41.31      3.79 o 
   5   5  16       20.67       21.82      3.34 o 
   6   5  16       14.96       14.97      3.65 o 
   0   6  16        0.38       -2.31      2.31 o 
  -9   1  17       54.98       67.38     10.63 o 
  -8   1  17      124.94      135.42      7.43 o 
  -7   1  17        3.78        4.01      2.85 o 
  -6   1  17      109.42      133.04      6.28 o 
  -5   1  17       39.22       49.22      4.59 o 
  -4   1  17       76.80       79.14      9.29 o 
  -3   1  17       56.28       57.50      3.39 o 
  -2   1  17        2.04        2.23      1.71 o 
  -1   1  17      127.78      122.26      4.64 o 
   0   1  17       40.99       45.20      3.00 o 
   1   1  17       10.82        7.91      1.85 o 
   2   1  17       15.69       14.13      2.09 o 
   3   1  17       64.63       67.88      3.25 o 
   4   1  17       34.82       42.10      3.33 o 
   5   1  17      145.36      156.19      5.68 o 
   6   1  17        2.56        5.31      1.71 o 
   7   1  17      219.32      255.79      5.84 o 
   8   1  17       71.97       85.13      4.15 o 
   9   1  17       12.95       11.00      2.16 o 
  -9   2  17      140.55      153.05     11.64 o 
  -8   2  17       22.99       20.14      3.54 o 
  -7   2  17       98.08      109.57      5.82 o 
  -6   2  17        0.19        1.89      2.49 o 
  -5   2  17      187.78      218.29      7.13 o 
  -4   2  17      200.56      231.33      6.41 o 
  -3   2  17      131.70      147.30      5.12 o 
  -2   2  17       30.01       27.83      3.45 o 
  -1   2  17        2.03        0.61      1.60 o 
   0   2  17        0.06        0.33      1.59 o 
   1   2  17        4.05        2.63      1.68 o 
   2   2  17       12.90       15.96      3.04 o 
   3   2  17      163.06      167.10      5.22 o 
   4   2  17        9.62       10.54      2.06 o 
   5   2  17      100.93      112.57      4.55 o 
   6   2  17        0.90        1.44      1.73 o 
   7   2  17        0.34        1.04      2.46 o 
   8   2  17       12.04       14.80      3.23 o 
   9   2  17      285.62      283.95     16.17 o 
  -8   3  17       79.13       71.66     11.32 o 
  -7   3  17       65.43       63.23      6.76 o 
  -6   3  17       57.77       65.64      6.64 o 
  -5   3  17        3.26        1.61      2.63 o 
  -4   3  17       66.16       73.92      5.87 o 
  -3   3  17       28.02       37.94      3.80 o 
  -2   3  17        0.61        1.03      2.04 o 
  -1   3  17       16.68       17.53      2.62 o 
   0   3  17        9.38        8.19      2.39 o 
   1   3  17       62.71       60.78      3.82 o 
   2   3  17        1.86        2.02      2.15 o 
   3   3  17        6.36        6.63      2.36 o 
   4   3  17       18.90       17.65      2.85 o 
   5   3  17       19.66       20.50      3.45 o 
   6   3  17       41.11       45.48      4.79 o 
   7   3  17        6.83        9.95      3.30 o 
   8   3  17       14.32       22.74      4.41 o 
  -6   4  17        1.07       -0.79      3.77 o 
  -5   4  17      134.77      149.57     12.09 o 
  -4   4  17      110.76      119.36      9.08 o 
  -3   4  17       67.88       92.16      7.98 o 
  -2   4  17        0.09        3.49      2.79 o 
  -1   4  17       73.56       79.21      7.54 o 
   0   4  17        0.01       -0.82      2.24 o 
   1   4  17       77.76       85.27      5.21 o 
   2   4  17       41.01       38.67      4.26 o 
   3   4  17       86.51       94.26      6.13 o 
   4   4  17       12.49       13.01      3.35 o 
   5   4  17        0.57        3.81      3.03 o 
   6   4  17       24.54       22.74      9.84 o 
  -3   5  17       61.74       70.67      6.75 o 
  -2   5  17        7.50        6.15      2.87 o 
  -1   5  17       91.64       88.45      6.82 o 
   0   5  17       10.16        8.78      2.81 o 
   1   5  17        3.52        2.36      2.63 o 
   2   5  17        2.75        5.49      2.60 o 
   3   5  17       19.80       15.61      3.43 o 
  -8   0  18      353.98      388.64     20.37 o 
  -7   0  18       12.54       21.74      5.23 o 
  -6   0  18       54.16       57.11      6.94 o 
  -5   0  18        5.03        9.41      4.07 o 
  -4   0  18      324.27      383.28     13.04 o 
  -3   0  18       89.73       86.82      6.85 o 
  -2   0  18       48.83       51.88      5.41 o 
  -1   0  18      182.64      173.83      8.80 o 
   0   0  18        1.02        1.50      2.18 o 
   1   0  18       15.71       21.19      3.12 o 
   2   0  18        4.74        2.88      2.24 o 
   3   0  18      139.95      138.38      6.46 o 
   4   0  18       26.23       26.31      3.90 o 
   5   0  18       60.19       70.25      6.46 o 
   6   0  18       99.14       88.02      5.61 o 
   7   0  18      113.22      145.54      8.08 o 
   8   0  18       46.95       53.17      5.03 o 
  -8   1  18        1.68        3.36      3.08 o 
  -7   1  18       15.88       11.70      3.34 o 
  -6   1  18       60.33       66.53      5.15 o 
  -5   1  18        7.61        4.82      2.51 o 
  -4   1  18        0.14        5.31      2.30 o 
  -3   1  18        5.86       11.11      2.52 o 
  -2   1  18       68.93       61.78      3.99 o 
  -1   1  18        6.00        7.20      1.98 o 
   0   1  18      151.88      152.58      5.26 o 
   1   1  18       26.39       33.04      2.81 o 
   2   1  18        2.45        3.70      1.84 o 
   3   1  18        2.83        1.20      1.77 o 
   4   1  18       87.30       94.18      3.84 o 
   5   1  18       20.88       22.76      2.33 o 
   6   1  18       36.47       38.02      2.76 o 
   7   1  18       67.33       72.83      3.77 o 
   8   1  18       27.44       32.41      3.06 o 
  -7   2  18       16.72       11.62      7.94 o 
  -6   2  18        2.31        1.69      2.55 o 
  -5   2  18        1.89        1.09      2.27 o 
  -4   2  18       57.41       66.81      3.94 o 
  -3   2  18       40.88       44.38      3.37 o 
  -2   2  18       28.01       33.36      3.03 o 
  -1   2  18       18.63       17.08      2.76 o 
   0   2  18       33.21       38.51      2.97 o 
   1   2  18       14.81       15.47      2.60 o 
   2   2  18       32.39       33.70      2.86 o 
   3   2  18        6.59        5.54      2.03 o 
   4   2  18        1.20        5.30      1.93 o 
   5   2  18       16.70       19.97      3.09 o 
   6   2  18        0.23       -0.55      2.39 o 
   7   2  18      100.08      109.17      6.12 o 
  -6   3  18       58.97       74.52     10.52 o 
  -5   3  18        1.89        2.38      5.59 o 
  -4   3  18        0.58       -1.30      2.57 o 
  -3   3  18       40.49       47.28      4.60 o 
  -2   3  18      183.20      177.20      7.43 o 
  -1   3  18        0.00        0.45      2.45 o 
   0   3  18      196.46      207.45      7.07 o 
   1   3  18      105.36      124.66      5.93 o 
   2   3  18       20.81       25.52      3.33 o 
   3   3  18       38.19       40.35      3.98 o 
   4   3  18      140.83      152.66      6.61 o 
   5   3  18       81.91       72.52      5.20 o 
   6   3  18       79.26       85.32      6.44 o 
  -3   4  18       16.19       15.92      5.38 o 
  -2   4  18       10.82       11.35      5.37 o 
  -1   4  18       25.59       27.29      4.97 o 
   0   4  18        1.18        5.39      4.22 o 
   1   4  18       29.05       31.47      5.36 o 
   2   4  18      188.25      204.19     10.15 o 
   3   4  18      165.87      193.72     14.59 o 
  -6   1  19      107.86      133.87      7.84 o 
  -5   1  19        0.56        1.31      2.66 o 
  -4   1  19        9.50       14.15      2.98 o 
  -3   1  19       24.57       31.75      4.52 o 
  -2   1  19       16.81       16.77      3.12 o 
  -1   1  19      119.16      122.00      5.18 o 
   0   1  19        5.01        5.91      2.05 o 
   1   1  19      180.97      197.57      6.11 o 
   2   1  19      123.91      143.24      5.85 o 
   3   1  19       24.94       27.29      2.92 o 
   4   1  19       82.17       92.82      5.11 o 
   5   1  19        7.97        4.64      2.34 o 
   6   1  19      193.96      200.86      7.55 o 
  -5   2  19       58.81       60.76      8.02 o 
  -4   2  19       28.28       39.53      6.28 o 
  -3   2  19        0.02        2.11      2.62 o 
  -2   2  19       39.78       44.21      4.24 o 
  -1   2  19        6.76       12.90      2.48 o 
   0   2  19      165.55      183.95      6.31 o 
   1   2  19      207.45      240.13      6.34 o 
   2   2  19       82.03       82.89      5.10 o 
   3   2  19        7.41       10.82      3.10 o 
   4   2  19       41.22       51.51      4.80 o 
   5   2  19       37.27       22.29      3.69 o 
  -2   3  19       11.27        8.81      3.16 o 
  -1   3  19       33.49       45.09      9.07 o 
   0   3  19        2.65        1.20      3.65 o 
   1   3  19       67.09       72.32      5.68 o 
   2   3  19       63.62       63.25      5.41 o 
  -2   0  20       75.81       65.41      9.25 o 
  -1   0  20      170.05      161.47     10.52 o 
   0   0  20      406.70      424.22     18.50 o 
   1   0  20      102.84      115.43      9.54 o 
   2   0  20       82.84       82.69     10.68 o 
  -2   1  20       20.92       25.07      4.05 o 
  -1   1  20        9.30       13.67      2.77 o 
   0   1  20      115.36      122.40      5.94 o 
   1   1  20        1.18        3.82      2.31 o 
   2   1  20       55.90       61.53      7.13 o 
                                                 
